# Supplementary material for: Prediction of plasma ctDNA fraction and prognostic implications of liquid biopsy in advanced prostate cancer
Source: Nat Commun. 2024 Feb 28;15:1828. doi: 10.1038/s41467-024-45475-w (PMC10902374; doi:10.1038/s41467-024-45475-w)
Supplement: Supplementary file 4 — Supplementary Data 1–6 [file 41467_2024_45475_MOESM4_ESM.xlsx]

## Sheet: Supplementary Data Legend
Supplementary Data 1	List of clinical variables collected for all 491 mCRPC patients, grouped according to prostate cancer clinical setting.
Supplementary Data 2	Per patient/sample ctDNA fraction estimates
Supplementary Data 3	Event rates for PSA-PFS and OS and summary of missing clinical data (per initiating line of therapy).
Supplementary Data 4	Univariable Cox proportional hazards model for overall survival and PSA-PFS. Hazard ratios, upper and lower 95% confidence intervals, and (unadjusted) p-values are displayed.
Supplementary Data 5	Multivariable Cox proportional hazard model for overall survival and PSA-PFS. Hazard ratios, upper and lower 95% confidence intervals, and (unadjusted) p-values are displayed.
Supplementary Data 6	Clinical variables used for training XGBoost and KNN models to predict ctDNA% and model performance metrics.

## Sheet: S1- Clinical variables 
Baseline characteristics
Date of Birth
Co-morbidities (diabetes, cardiovascular disease, hypertension, malignancy)
Diagnosis of prostate cancer
Date of diagnosis
Stage at diagnosis (I, II, III, IV)
Histological sub-type (adenocarcinoma, other)
Gleason grade
initial PSA (ng/ml)
Treatment for localized disease (Surgery/RT/ADT)
Metastatic castration sensitive prostate cancer
Date of diagnosis
Date of andogen deprivation therapy (ADT)
Systemic treatment intensification for mCSPC
Radiation to the prostate
Metastatic castration resistant prostate cancer (1-3L)
Date of diagnosis of mCRPC
Disease involvement (lymph node, bone, visceral)
Number of bone metastases
ECOG performance status
Serum albumin (g/l)
Serum alkaline phosphatase (u/l)
laboratory upper limit of normal of alkaline phosphatase (u/l)
Serum Lactate dehydrogenase (u/l)
laboratory upper limit of normal of lactate dehydrogenase (u/l)
Hemoglobin (g/l)
Lymphocyte count
Neutrophil count
Evidence of neuroendocrine differentiation
PSA at initiation of treatment (ng/ml)
Date of initiation of treatment
Treatment protocol
PSA nadir
Date of discontinuation of treatment
Was progression criteria met
Date of progression
Type of progression
PSA at progression (ng/ml)
Confirmation of PSA progression
Survival
Survival status
Date of death/last clinic visit

## Sheet: S2 - ctDNA fraction
Patient ID	Collection timepoint	ctDNA fraction
P0	1	0
P0	2	0
P1	1	0
P2	1	0.095
P2	2	0
P3	1	0.05
P3	2	0.113
P4	1	0
P4	2	0
P5	1	0.039
P6	1	0
P6	2	0
P7	1	0.03
P8	1	0.05
P8	2	0.05
P9	1	0
P9	2	0
P9	3	0.05
P10	1	0
P11	1	0.058
P12	2	0
P12	1	0
P13	1	0
P13	2	0
P13	3	0
P14	1	0.347
P14	2	0.02
P14	3	0.524
P15	1	0
P16	2	0
P16	1	0.05
P17	2	0.635
P17	1	0.524
P18	1	0
P18	2	0
P19	1	0.502
P19	2	0.03
P19	3	0.14
P20	2	0
P20	1	0
P21	1	0.05
P22	2	0
P22	1	0
P23	1	0
P24	1	0
P25	1	0.529
P25	2	0.131
P26	1	0.174
P26	2	0
P27	1	0.246
P27	2	0
P28	1	0
P28	2	0
P28	3	0.206
P29	3	0.653
P29	2	0.71
P29	1	0.892
P30	1	0.068
P30	2	0
P31	1	0
P31	2	0
P32	1	0.298
P32	2	0.113
P33	1	0
P33	2	0.095
P33	3	0.298
P34	2	0.305
P34	1	0.45
P35	1	0
P35	2	0
P35	3	0
P36	1	0.413
P36	2	0
P37	1	0
P38	1	0.113
P38	2	0.113
P39	1	0
P40	2	0
P40	1	0
P41	1	0.104
P41	2	0.05
P42	1	0.347
P42	2	0.077
P43	3	0
P43	1	0.419
P43	2	0
P44	2	0.049
P44	3	0.039
P44	1	0.058
P45	3	0.765
P45	2	0.714
P45	1	0.738
P46	1	0
P47	1	0.758
P48	1	0.039
P49	1	0
P50	1	0.283
P50	2	0.02
P51	1	0.63
P51	2	0
P51	3	0.095
P52	1	0.05
P53	1	0.039
P53	2	0
P54	1	0.319
P54	2	0.058
P55	1	0.058
P55	2	0.077
P55	3	0.086
P56	1	0
P57	1	0.473
P58	1	0.592
P59	3	0
P59	1	0
P59	2	0
P60	1	0
P61	1	0.104
P61	2	0.05
P62	1	0
P63	1	0
P63	2	0
P64	1	0
P64	2	0
P65	2	0
P65	3	0
P65	1	0
P66	1	0.367
P66	2	0.086
P67	1	0.095
P67	2	0.039
P67	3	0.198
P68	1	0.03
P68	2	0
P69	1	0
P69	2	0
P70	2	0.131
P70	1	0.601
P71	1	0.431
P72	1	0
P72	2	0
P73	1	0.068
P73	2	0.354
P74	1	0.14
P74	2	0.03
P75	1	0.214
P75	2	0.03
P76	1	0.596
P77	1	0
P77	2	0.058
P78	1	0
P78	2	0.03
P79	1	0.182
P79	2	0
P79	3	0.03
P80	1	0.039
P80	2	0.05
P81	3	0.039
P81	2	0
P81	1	0
P82	1	0
P82	2	0.253
P83	1	0
P83	2	0.05
P84	1	0.847
P85	1	0.095
P85	2	0.113
P86	2	0
P86	3	0
P86	1	0.165
P87	1	0.19
P88	1	0.03
P88	2	0.148
P89	1	0
P89	2	0.095
P90	1	0
P90	2	0
P91	1	0.889
P91	2	0.644
P92	1	0.095
P92	2	0.058
P93	1	0.824
P93	2	0.198
P94	2	0
P94	1	0
P95	1	0.05
P95	2	0
P96	1	0
P96	2	0
P97	1	0.425
P98	1	0.367
P98	2	0.312
P99	2	0.039
P99	3	0.095
P99	1	0
P100	1	0
P100	2	0
P101	1	0.246
P102	1	0
P102	2	0
P102	3	0.19
P103	1	0.03
P103	2	0.104
P104	1	0
P105	2	0
P105	3	0
P105	1	0
P106	1	0
P106	2	0
P107	1	0.039
P107	2	0
P108	1	0.431
P108	2	0.693
P109	1	0.305
P109	2	0.068
P110	1	0.632
P111	2	0.462
P111	1	0.077
P112	1	0
P112	2	0
P113	1	0.104
P113	2	0.113
P113	3	0.253
P114	1	0
P115	1	0.03
P115	2	0
P116	1	0.276
P117	2	0
P117	1	0.086
P118	2	0
P118	1	0
P119	1	0.182
P119	2	0.03
P119	3	0.312
P120	1	0.039
P120	2	0
P120	3	0.039
P121	1	0
P122	1	0.425
P122	2	0.077
P123	2	0
P123	1	0.049
P124	1	0.148
P125	1	0.049
P125	2	0.03
P125	3	0.182
P126	1	0.095
P126	2	0.326
P126	3	0.419
P127	2	0.502
P127	1	0.387
P128	2	0
P128	3	0.05
P128	1	0
P129	1	0.03
P129	2	0.02
P130	1	0.312
P130	2	0.238
P130	3	0.467
P131	1	0
P132	3	0.113
P132	1	0.214
P132	2	0.131
P133	2	0
P133	1	0
P134	1	0.354
P135	1	0
P135	2	0
P136	2	0
P137	1	0.02
P138	2	0.113
P138	1	0
P139	1	0
P140	2	0
P140	1	0
P140	3	0
P141	2	0
P142	1	0.606
P143	1	0
P143	2	0
P144	1	0
P144	2	0
P144	3	0.03
P145	1	0.157
P145	2	0.298
P146	1	0
P146	2	0
P147	2	0.444
P147	1	0.551
P148	1	0
P148	2	0
P149	1	0.077
P149	2	0.02
P150	1	0
P150	2	0
P151	1	0.4
P151	2	0.675
P152	1	0
P153	2	0
P153	1	0.077
P154	1	0.113
P155	1	0.283
P155	2	0.165
P156	1	0.02
P157	1	0.238
P158	1	0.086
P158	2	0.238
P159	2	0.214
P159	1	0.122
P160	3	0.05
P160	2	0.05
P160	1	0
P161	1	0.104
P162	1	0.049
P162	2	0.122
P163	1	0.587
P164	2	0
P164	1	0
P164	3	0
P165	2	0
P165	1	0
P166	2	0
P166	1	0
P167	1	0.387
P167	2	0.238
P168	1	0
P168	2	0
P169	1	0.03
P170	1	0
P170	2	0.077
P171	1	0.077
P171	2	0.077
P171	3	0.068
P172	1	0.813
P173	1	0
P174	1	0
P174	2	0.214
P174	3	0.122
P175	1	0.606
P175	2	0.697
P175	3	0.671
P176	1	0
P177	1	0
P177	2	0.05
P178	2	0.206
P178	1	0.049
P179	1	0
P180	1	0
P180	2	0
P181	1	0
P181	2	0
P182	1	0.03
P182	2	0
P183	1	0
P184	1	0.077
P185	2	0
P185	1	0.148
P186	1	0.131
P186	2	0
P186	3	0.148
P187	1	0.03
P188	1	0.556
P189	1	0
P190	1	0.077
P191	2	0.206
P191	1	0.02
P192	1	0.148
P193	1	0.354
P194	1	0
P195	1	0
P196	1	0
P196	2	0.077
P196	3	0
P197	1	0.02
P198	1	0.05
P199	1	0.086
P200	1	0.283
P201	2	0.157
P201	1	0.03
P202	1	0
P203	1	0
P204	1	0.387
P205	1	0
P206	1	0
P207	1	0
P208	1	0.068
P209	1	0.049
P210	1	0
P211	1	0
P212	1	0
P213	1	0.198
P214	1	0
P214	2	0
P215	1	0.246
P215	2	0.165
P216	2	0.34
P216	1	0.165
P217	1	0.05
P218	1	0.068
P219	1	0
P220	1	0.367
P221	1	0.214
P222	2	0.049
P222	1	0.039
P222	3	0.05
P223	1	0.058
P224	1	0.502
P225	1	0.529
P226	1	0.02
P227	1	0.592
P228	1	0
P229	1	0.754
P230	1	0.23
P231	1	0.361
P231	2	0.34
P232	1	0
P233	1	0.104
P234	3	0.03
P234	1	0
P235	1	0
P236	1	0.19
P236	2	0.1
P236	3	0.05
P237	1	0
P238	1	0.305
P239	1	0.113
P240	1	0.095
P241	1	0
P241	2	0
P242	1	0
P243	1	0.261
P244	1	0.049
P245	1	0.05
P246	1	0.086
P246	2	0.246
P247	1	0
P248	1	0.2
P249	1	0
P249	3	0.039
P250	1	0.104
P251	1	0.662
P251	2	0.394
P252	1	0.653
P253	1	0.068
P254	1	0.02
P255	1	0
P256	1	0
P257	1	0
P257	2	0
P258	1	0.068
P259	1	0.02
P260	1	0
P261	1	0
P262	1	0.011
P263	3	0.1
P263	1	0.03
P264	1	0
P265	1	0.701
P266	2	0.049
P266	1	0.077
P267	1	0.6
P268	1	0.05
P269	1	0.246
P270	1	0.05
P271	1	0
P272	1	0
P272	2	0
P273	1	0.174
P273	3	0.601
P274	1	0.039
P275	1	0
P276	1	0.05
P276	2	0.222
P277	1	0
P278	1	0
P279	1	0
P280	1	0.03
P281	1	0
P282	1	0.419
P283	1	0
P284	1	0.104
P285	1	0.086
P286	1	0.387
P287	1	0.086
P288	1	0.792
P289	1	0.644
P290	1	0
P291	1	0
P292	1	0
P293	1	0.413
P294	1	0.113
P295	1	0.684
P296	2	0.568
P296	1	0.1
P297	1	0.326
P298	1	0.261
P298	2	0.039
P299	1	0.148
P300	1	0
P301	1	0.039
P302	1	0.174
P303	1	0.653
P304	1	0.238
P305	3	0.05
P305	1	0.413
P306	1	0.374
P307	1	0
P308	3	0.077
P308	1	0
P309	1	0
P310	1	0
P311	1	0
P312	1	0
P313	2	0
P313	1	0
P314	1	0.726
P315	1	0
P316	1	0.577
P317	1	0
P318	1	0.206
P319	1	0
P320	1	0.05
P321	1	0.05
P322	1	0
P323	1	0
P324	1	0.03
P325	1	0.03
P326	1	0.45
P327	1	0
P328	1	0.131
P329	1	0.05
P330	1	0
P331	1	0.049
P332	1	0.354
P333	1	0
P334	1	0
P335	1	0
P336	1	0.19
P337	1	0.268
P338	1	0.03
P338	2	0.35
P339	1	0.529
P340	1	0.104
P341	1	0
P342	1	0
P343	1	0.312
P344	1	0.02
P345	1	0.246
P346	1	0.113
P347	1	0.88
P348	1	0.253
P349	1	0
P350	1	0
P351	1	0
P352	1	0
P353	1	0.174
P354	1	0
P355	1	0.104
P356	1	0.326
P357	1	0
P358	1	0.131
P359	1	0.387
P360	1	0.714
P361	1	0.496
P362	1	0
P363	1	0.81
P364	1	0
P365	1	0
P366	1	0.157
P367	1	0
P368	1	0
P369	1	0.253
P370	1	0
P370	2	0.25
P371	1	0.5
P372	1	0.039
P373	1	0.587
P374	1	0
P375	1	0
P376	1	0
P377	1	0.722
P378	1	0
P379	1	0.03
P380	1	0
P381	1	0.182
P382	1	0.03
P383	1	0.039
P384	1	0
P385	1	0.03
P386	1	0.62
P387	1	0.253
P388	1	0.773
P389	1	0
P390	1	0.122
P391	1	0.36
P392	1	0.71
P393	1	0.214
P394	1	0
P395	1	0
P396	2	0
P396	1	0.198
P397	2	0.545
P398	1	0.039
P399	1	0.039
P400	1	0.333
P401	3	0.347
P401	2	0.165
P402	1	0.086
P402	2	0
P403	2	0.467
P403	3	0.413
P404	2	0.086
P404	3	0
P405	1	0
P406	3	0.333
P406	2	0.268
P407	2	0
P407	1	0
P408	2	0.058
P408	3	0.086
P409	1	0.238
P409	2	0.381
P410	2	0.601
P410	3	0.662
P411	1	0.077
P411	2	0.268
P412	1	0.738
P412	2	0.823529
P413	3	0.444
P413	2	0.326
P414	3	0.374
P414	2	0.058
P415	3	0.05
P415	2	0.222
P416	2	0.19
P416	1	0.354
P417	1	0.644
P418	1	0
P419	2	0
P420	1	0.131
P420	2	0
P421	1	0.86
P421	2	0.844
P422	1	0
P423	2	0.361
P424	1	0.02
P425	1	0.425
P425	2	0.23
P426	1	0.049
P427	1	0.714
P428	2	0.545
P428	1	0.104
P429	3	0.406
P429	2	0.039
P430	1	0.367
P430	2	0.561
P431	1	0.291
P432	1	0.198
P433	1	0.157
P434	2	0.253
P435	2	0.394
P435	1	0.367
P436	2	0.467
P436	1	0.131
P437	2	0.049
P437	1	0.03
P438	1	0.077
P439	1	0.551
P439	2	0.545
P440	1	0.452
P441	1	0.54
P442	1	0.784
P442	2	0.54
P443	2	0.02
P443	1	0
P444	3	0.03
P444	2	0
P445	2	0.02
P445	3	0.492
P446	2	0.347
P447	1	0.095
P448	3	0.513
P448	2	0.367
P449	1	0.131
P450	2	0.462
P450	1	0.312
P451	2	0.182
P451	3	0.519
P452	2	0
P453	2	0.892
P453	1	0.78
P454	1	0.157
P454	2	0.157
P455	1	0.502
P455	2	0.754
P456	1	0.413
P456	2	0.039
P457	1	0.058
P458	1	0.491
P458	2	0.104265
P459	1	0.222
P460	1	0.113
P460	2	0.131
P461	1	0.566
P461	2	0.238
P462	2	0.095
P463	1	0
P463	2	0
P464	1	0.086
P465	1	0.253
P466	1	0
P467	1	0
P468	1	0.3
P469	1	0.291
P470	2	0
P471	1	0.268
P472	1	0.827
P473	1	0.02
P474	1	0.068
P475	1	0.077
P476	1	0
P477	1	0
P478	2	0.276
P478	1	0.253
P479	1	0
P480	2	0.03
P480	1	0
P481	3	0.157
P481	2	0.039
P482	1	0.14
P483	1	0.157
P484	1	0.095
P485	1	0
P485	2	0.157
P486	2	0.354
P487	1	0
P488	2	0.319
P489	2	0
P490	1	0.46

## Sheet: S3- Missing data
Event rate
Outcome	Censored, n	Event, n	Event rate
1L Overall Survival	137	326	0.704104
2L Overall Survival	34	179	0.840376
3L Overall Survival	8	54	0.870968
1L Progression Free Survival	115	348	0.75162
2L Progression Free Survival	35	178	0.835681
3L Progression Free Survival	10	52	0.83871
Missing data
Variable	1L	2L	3L
Age at diagnosis	264	194	54
Gleason Grade Group	116	77	17
Age at initiating line of treatment	0	1	1
De novo metastatic	90	72	17
Treatment intensification for mCSPC	0	1	0
Docetaxel for mCSPC	0	0	0
ARPI for mCSPC	0	0	0
ECOG 0-1	62	8	9
PSA (ng/ml)	0	0	0
ALK Phos > ULN	23	1	2
LDH >ULN	55	6	7
Hemoglobin	4	1	0
Albumin (g/L)	83	24	11
Neutrophil to lymphocyte ratio	271	194	54
LN metastases	0	0	0
Bone metastases	0	0	0
Number of bone metastases	129	213	62
Visceral metastases	0	1	1
Treatment for mCRPC	0	1	1
ADT to mCRPC in 12 months	0	16	0
cfDNA concentration	1	15	2
ctDNA fraction	0	0	0
Follow-up	0	0	0

## Sheet: S4 - Univariable HRs
Overall Survival
Hazard ratio	Lower 95% CI	Upper 95% CI	p-value	Variable	Timepoint	Reference group
2.13602	1.64386	2.77551	1.35e-08	ctDNA 2-30%	1L	ctDNA<2%
2.20183	1.56787	3.09212	5.22e-06	ctDNA 2-30%	2L	ctDNA<2%
5.56551	4.10115	7.55272	3.08e-28	ctDNA >30%	1L	ctDNA<2%
4.826	3.06241	7.60523	1.18e-11	ctDNA >30%	2L	ctDNA<2%
3.18295	2.53656	3.99407	1.58e-23	ctDNA%>median	1L	ctDNA%<=median
2.51185	1.85208	3.40665	3.14e-09	ctDNA%>median	2L	ctDNA%<=median
1.75511	1.40927	2.18583	5.06e-07	PSA>median	1L	PSA<=median
1.95608	1.44513	2.64769	1.4e-05	PSA>median	2L	PSA<=median
3.14964	2.41718	4.10404	1.97e-17	LDN>ULN	1L	LDH<=ULN
3.24207	2.21335	4.74892	1.55e-09	LDN>ULN	2L	LDH<=ULN
2.54012	2.01937	3.19516	1.67e-15	ALP>ULN	1L	ALP<=ULN
1.67771	1.22712	2.29375	0.001185	ALP>ULN	2L	ALP<=ULN
0.617512	0.496294	0.768337	1.54e-05	Hb>median	1L	Hb<=median
0.600357	0.444023	0.811733	0.000916	Hb>median	2L	Hb<=median
2.29421	1.68387	3.12579	1.42e-07	ECOG>=2	1L	ECOG<2
2.30703	1.52933	3.4802	6.74e-05	ECOG>=2	2L	ECOG<2
2.0498	1.643	2.55732	2.03e-10	cfDNA conc.>median	1L	cfDNA conc.<=median
1.78708	1.32184	2.41608	0.000161	cfDNA conc.>median	2L	cfDNA conc.<=median
3.2788	2.60766	4.12269	2.92e-24	ctDNA conc. >median	1L	ctDNA conc.<=median
2.35617	1.73357	3.20237	4.4e-08	ctDNA conc. >median	2L	ctDNA conc.<=median
2.21784	1.67478	2.93698	2.72e-08	visceral mets.	1L	No visceral mets.
1.90247	1.33447	2.71223	0.000378	visceral mets.	2L	No visceral mets.
1.84919	1.47306	2.32137	1.17e-07	ADT to mCRPC<12mo.	1L	ADT to mCRPC>=12mo.
1.4842	1.0935	2.01451	0.011295	ADT to mCRPC<12mo.	2L	ADT to mCRPC>=12mo.
PSA Progression Free Survival
Hazard ratio	Lower 95% CI	Upper 95% CI	p-value	Variable	Timepoint	Reference group
1.85823	1.45591	2.37173	6.45e-07	ctDNA 2-30%	1L	ctDNA<2%
1.62064	1.15137	2.28115	0.005639	ctDNA 2-30%	2L	ctDNA<2%
5.06662	3.67675	6.98189	3.45e-23	ctDNA >30%	1L	ctDNA<2%
1.87956	1.19851	2.94761	0.005982	ctDNA >30%	2L	ctDNA<2%
2.80451	2.24726	3.49995	7.23e-20	ctDNA>median	1L	ctDNA%<=median
1.64847	1.20457	2.25596	0.001792	ctDNA>median	2L	ctDNA%<=median
1.8252	1.47276	2.26199	3.87e-08	PSA>median	1L	PSA<=median
1.17775	0.869255	1.59573	0.291076	PSA>median	2L	PSA<=median
2.0117	1.52262	2.65788	8.73e-07	LDN>ULN	1L	LDH<=ULN
1.27936	0.870929	1.87932	0.209254	LDN>ULN	2L	LDH<=ULN
1.92368	1.52283	2.43004	4.07e-08	ALP>ULN	1L	ALP<=ULN
1.35279	0.993719	1.84162	0.054867	ALP>ULN	2L	ALP<=ULN
0.716217	0.578646	0.886496	0.002162	Hb>median	1L	Hb<=median
0.919035	0.681772	1.23887	0.579486	Hb>median	2L	Hb<=median
1.16047	0.828544	1.62536	0.386614	ECOG>2	1L	ECOG<2
1.27008	0.820633	1.96568	0.283326	ECOG>2	2L	ECOG<2
1.65007	1.33335	2.04204	4.11e-06	cfDNA conc.>median	1L	cfDNA conc.<=median
1.25209	0.92118	1.70187	0.151096	cfDNA conc.>median	2L	cfDNA conc.<=median
2.75826	2.20755	3.44634	4.31e-19	ctDNA conc. >median	1L	ctDNA conc.<=median
1.60185	1.15898	2.21396	0.004324	ctDNA conc. >median	2L	ctDNA conc.<=median
1.40075	1.04053	1.88566	0.026289	visceral mets.	1L	No visceral mets.
0.889942	0.613331	1.29131	0.539276	visceral mets.	2L	No visceral mets.
1.87475	1.50352	2.33766	2.38e-08	ADT to mCRPC<12mo.	1L	ADT to mCRPC>=12mo.
1.17855	0.875392	1.58671	0.278891	ADT to mCRPC<12mo.	2L	ADT to mCRPC>=12mo.

## Sheet: S5- Multivariable HRs
	ctDNA stratified into predefined bins of <2%, 2-30% and >30%
Outcome	Timepoint	Hazard ratio	Lower 95% CI	Upper 95% CI	p-value	Variable	Reference
OS	1L	1.3885	1.01557	1.89839	0.03971	ctDNA 2-30%	ctDNA<2%
OS	1L	1.20701	0.89759	1.62311	0.213121	PSA>median	PSA<=median
OS	1L	1.6216	1.1453	2.29599	0.006438	ALP>ULN	ALP<=ULN
OS	1L	1.81819	1.1603	2.84908	0.009087	LDH>ULN	LDH<=ULN
OS	1L	1.97676	1.31653	2.96808	0.001016	ECOG>=2	ECOG<2
OS	1L	1.10398	0.804248	1.51542	0.540491	cfDNA conc.>median	cfDNA conc.<=median
OS	1L	1.2825	0.821582	2.00201	0.273496	visceral mets.	No visceral mets.
OS	1L	1.34204	0.958609	1.87884	0.08658	ADT to 1L mCRPC<12mo.	ADT to mCRPC>=12mo.
OS	1L	0.703974	0.520361	0.952376	0.022821	Hb>median	Hb<=median
OS	2L	2.03581	1.37414	3.0161	0.000393	ctDNA 2-30%	ctDNA<2%
OS	2L	1.74805	1.19875	2.54906	0.003709	PSA>median	PSA<=median
OS	2L	1.40892	0.951092	2.08713	0.087291	ALP>ULN	ALP<=ULN
OS	2L	2.6075	1.46514	4.64051	0.001119	LDH>ULN	LDH<=ULN
OS	2L	2.42944	1.43879	4.10217	0.000897	ECOG>=2	ECOG<2
OS	2L	1.12341	0.761141	1.6581	0.557975	cfDNA conc.>median	cfDNA conc.<=median
OS	2L	1.69105	1.03356	2.76683	0.036497	visceral mets.	No visceral mets.
OS	2L	1.00135	0.681271	1.47181	0.994519	ADT to 1L mCRPC<12mo.	ADT to mCRPC>=12mo.
OS	2L	0.636223	0.445637	0.908317	0.012799	Hb>median	Hb<=median
OS	1L	3.98264	2.49528	6.35655	6.91e-09	ctDNA>30%	ctDNA<2%
OS	1L	1.87649	1.3331	2.64138	0.000308	PSA>median	PSA<=median
OS	1L	1.1767	0.772565	1.79222	0.448483	ALP>ULN	ALP<=ULN
OS	1L	1.062	0.650683	1.73331	0.809822	LDH>ULN	LDH<=ULN
OS	1L	2.62139	1.63881	4.19311	5.79e-05	ECOG>=2	ECOG<2
OS	1L	1.25223	0.857238	1.82923	0.244711	cfDNA conc.>median	cfDNA conc.<=median
OS	1L	2.38674	1.54312	3.69158	9.25e-05	visceral mets.	No visceral mets.
OS	1L	1.16547	0.807866	1.68136	0.412838	ADT to 1L mCRPC<12mo.	ADT to mCRPC>=12mo.
OS	1L	0.927378	0.665099	1.29309	0.656667	Hb>median	Hb<=median
OS	2L	2.02329	0.841276	4.86607	0.115499	ctDNA>30%	ctDNA<2%
OS	2L	1.71957	1.06527	2.77576	0.026503	PSA>median	PSA<=median
OS	2L	0.824377	0.47709	1.42447	0.488878	ALP>ULN	ALP<=ULN
OS	2L	3.32362	1.56644	7.05194	0.001752	LDH>ULN	LDH<=ULN
OS	2L	2.82403	1.47156	5.41951	0.001799	ECOG>=2	ECOG<2
OS	2L	1.34166	0.739045	2.43564	0.334029	cfDNA conc.>median	cfDNA conc.<=median
OS	2L	1.23525	0.678483	2.24891	0.489499	visceral mets.	No visceral mets.
OS	2L	0.796832	0.473414	1.3412	0.3926	ADT to 1L mCRPC<12mo.	ADT to mCRPC>=12mo.
OS	2L	0.727989	0.467196	1.13436	0.160655	Hb>median	Hb<=median
Outcome	Timepoint	Hazard ratio	Lower 95%	Upper 95%	p-value	Variable	Reference
PSA-PFS	1L	1.32931	0.990742	1.78357	0.057703	ctDNA 2-30%	ctDNA<2%
PSA-PFS	1L	1.48893	1.10897	1.99909	0.008097	PSA>median	PSA<=median
PSA-PFS	1L	1.14498	0.808571	1.62134	0.445599	ALP>ULN	ALP<=ULN
PSA-PFS	1L	1.07666	0.685484	1.69108	0.748464	LDH>ULN	LDH<=ULN
PSA-PFS	1L	0.920932	0.59343	1.42918	0.713353	ECOG>2	ECOG<2
PSA-PFS	1L	1.16101	0.861922	1.56389	0.325954	cfDNA conc.>median	cfDNA conc.<=median
PSA-PFS	1L	1.01077	0.646733	1.57973	0.962489	visceral mets.	No visceral mets.
PSA-PFS	1L	1.63727	1.20099	2.23202	0.001819	ADT to 1L mCRPC<12mo.	ADT to mCRPC>=12mo.
PSA-PFS	1L	0.926343	0.691758	1.24048	0.607572	Hb>median	Hb<=median
PSA-PFS	2L	1.5273	1.03128	2.26189	0.034542	ctDNA 2-30%	ctDNA<2%
PSA-PFS	2L	1.092	0.740983	1.60931	0.656437	PSA>median	PSA<=median
PSA-PFS	2L	1.32492	0.904351	1.94107	0.148746	ALP>ULN	ALP<=ULN
PSA-PFS	2L	1.31795	0.735081	2.36301	0.354039	LDH>ULN	LDH<=ULN
PSA-PFS	2L	1.23185	0.701152	2.16423	0.46833	ECOG>2	ECOG<2
PSA-PFS	2L	0.955616	0.652154	1.40029	0.815851	cfDNA conc.>median	cfDNA conc.<=median
PSA-PFS	2L	0.870156	0.50601	1.49636	0.615078	visceral mets.	No visceral mets.
PSA-PFS	2L	1.02807	0.708638	1.4915	0.884057	ADT to 1L mCRPC<12mo.	ADT to mCRPC>=12mo.
PSA-PFS	2L	0.852661	0.593965	1.22403	0.387536	Hb>median	Hb<=median
PSA-PFS	1L	4.2369	2.64739	6.78077	1.77e-09	ctDNA>30%	ctDNA<2%
PSA-PFS	1L	2.41593	1.70508	3.42314	7e-07	PSA>median	PSA<=median
PSA-PFS	1L	1.05713	0.703565	1.58836	0.789135	ALP>ULN	ALP<=ULN
PSA-PFS	1L	0.835176	0.522593	1.33473	0.451478	LDH>ULN	LDH<=ULN
PSA-PFS	1L	1.20004	0.729527	1.97402	0.472692	ECOG>2	ECOG<2
PSA-PFS	1L	1.3728	0.94351	1.99741	0.097712	cfDNA conc.>median	cfDNA conc.<=median
PSA-PFS	1L	0.949101	0.577503	1.55981	0.836717	visceral mets.	No visceral mets.
PSA-PFS	1L	1.32717	0.93172	1.89045	0.116847	ADT to 1L mCRPC<12mo.	ADT to mCRPC>=12mo.
PSA-PFS	1L	1.0234	0.725183	1.44425	0.895302	Hb>median	Hb<=median
PSA-PFS	2L	2.41886	1.02711	5.69644	0.043261	ctDNA>30%	ctDNA<2%
PSA-PFS	2L	1.01809	0.620416	1.67067	0.943434	PSA>median	PSA<=median
PSA-PFS	2L	0.890945	0.518636	1.53052	0.675744	ALP>ULN	ALP<=ULN
PSA-PFS	2L	0.727262	0.319498	1.65544	0.447937	LDH>ULN	LDH<=ULN
PSA-PFS	2L	1.67909	0.863257	3.26593	0.126817	ECOG>2	ECOG<2
PSA-PFS	2L	1.12033	0.636096	1.97317	0.694006	cfDNA conc.>median	cfDNA conc.<=median
PSA-PFS	2L	0.976014	0.520339	1.83074	0.939695	visceral mets.	No visceral mets.
PSA-PFS	2L	0.759829	0.474988	1.21548	0.251854	ADT to 1L mCRPC<12mo.	ADT to mCRPC>=12mo.
PSA-PFS	2L	1.05917	0.672844	1.66732	0.80388	Hb>median	Hb<=median
	ctDNA stratfified by median
Outcome	Timepoint	Hazard ratio	Lower 95%	Upper 95%	p-value	Variable	Reference
OS	1L	1.9498	1.44715	2.62705	1.13e-05	ctDNA>median	ctDNA<=median
OS	1L	1.45064	1.12805	1.86549	0.003745	PSA>median	PSA<=median
OS	1L	1.23744	0.917911	1.6682	0.162135	ALP>ULN	ALP<=ULN
OS	1L	1.57029	1.12795	2.18609	0.007513	LDH>ULN	LDH<=ULN
OS	1L	1.89401	1.36641	2.62533	0.000126	ECOG>2	ECOG<2
OS	1L	1.26052	0.954999	1.66378	0.102084	cfDNA conc.>median	cfDNA conc.<=median
OS	1L	1.62909	1.17258	2.26332	0.003626	visceral mets.	No visceral mets.
OS	1L	1.18728	0.901015	1.56451	0.222651	ADT to 1L mCRPC<12mo.	ADT to mCRPC>=12mo.
OS	1L	0.785531	0.60775	1.01532	0.065206	Hb>median	Hb<=median
OS	2L	1.85163	1.27825	2.6822	0.001121	ctDNA>median	ctDNA<=median
OS	2L	1.63708	1.16758	2.29538	0.004258	PSA>median	PSA<=median
OS	2L	1.07745	0.753809	1.54005	0.682313	ALP>ULN	ALP<=ULN
OS	2L	2.87332	1.84514	4.47446	3e-06	LDH>ULN	LDH<=ULN
OS	2L	2.30485	1.44915	3.66584	0.000421	ECOG>2	ECOG<2
OS	2L	1.25801	0.873712	1.81133	0.217168	cfDNA conc.>median	cfDNA conc.<=median
OS	2L	1.32465	0.868802	2.01967	0.191404	visceral mets.	No visceral mets.
OS	2L	0.889607	0.62202	1.27231	0.521678	ADT to 1L mCRPC<12mo.	ADT to mCRPC>=12mo.
OS	2L	0.719404	0.519728	0.995796	0.047104	Hb>median	Hb<=median
Outcome	Timepoint	Hazard ratio	Lower 95%	Upper 95%	p-value	Variable	Reference
PSA-PFS	1L	1.99901	1.47682	2.70584	7.33e-06	ctDNA>median	ctDNA<=median
PSA-PFS	1L	1.60302	1.24144	2.06991	0.000297	PSA>median	PSA<=median
PSA-PFS	1L	0.99001	0.732078	1.33882	0.948016	ALP>ULN	ALP<=ULN
PSA-PFS	1L	1.27056	0.912192	1.76973	0.156668	LDH>ULN	LDH<=ULN
PSA-PFS	1L	1.03245	0.725196	1.46987	0.859376	ECOG>2	ECOG<2
PSA-PFS	1L	1.28133	0.983051	1.67012	0.066724	cfDNA conc.>median	cfDNA conc.<=median
PSA-PFS	1L	0.984594	0.693713	1.39744	0.930749	visceral mets.	No visceral mets.
PSA-PFS	1L	1.39196	1.06596	1.81767	0.015135	ADT to 1L mCRPC<12mo.	ADT to mCRPC>=12mo.
PSA-PFS	1L	1.01535	0.783444	1.31589	0.908348	Hb>median	Hb<=median
PSA-PFS	2L	1.46918	0.999692	2.15915	0.050184	ctDNA>median	ctDNA<=median
PSA-PFS	2L	1.02782	0.723592	1.45996	0.878212	PSA>median	PSA<=median
PSA-PFS	2L	1.23297	0.868512	1.75036	0.241429	ALP>ULN	ALP<=ULN
PSA-PFS	2L	1.18152	0.729818	1.91279	0.49739	LDH>ULN	LDH<=ULN
PSA-PFS	2L	1.21366	0.73364	2.00776	0.450869	ECOG>2	ECOG<2
PSA-PFS	2L	1.07252	0.749833	1.53406	0.701449	cfDNA conc.>median	cfDNA conc.<=median
PSA-PFS	2L	0.79965	0.503913	1.26895	0.34263	visceral mets.	No visceral mets.
PSA-PFS	2L	0.995303	0.705964	1.40323	0.978566	ADT to 1L mCRPC<12mo.	ADT to mCRPC>=12mo.
PSA-PFS	2L	0.951409	0.680331	1.3305	0.770967	Hb>median	Hb<=median

## Sheet: S6 - Model perfomance
Clinical variables for XGB and KNN models
Gleason score
Metastatic disease at initial diagnosis
Time from ADT to 1L mCRPC (months)
Lymph node metastases
Bone metastases
Visceral metastases
Liver metastases
Lung metastases
Number of bone metastases
PSA at initiation of mCRPC treatment
ECOG PS (0/1/2/3)
Albumin (ULN)
Alkaline Phosphatase (ULN)
Lactate dehydrogenase (ULN)
Hemoglobin (g/l)
Age at mCRPC diagnosis (years)
cfDNA concentration (ng/ml)
Model perfomance metrics
Cohort	Model		Confusion matrix
Vancouver	XGB, 17 feature classification model
	AUC	0.8
	Sensitivity	0.76			Predicted ctDNA%
	Specificity	0.7			<2%	>=2%
	PPV	0.84	Measured ctDNA%	<2%	96	78
	NPV	0.57		>=2%	46	243
	False positive rate	0.31
	F1 score	0.8
Vancouver	XGB, 16 feature classification model
	AUC	0.77
	Sensitivity	0.74			Predicted ctDNA%
	Specificity	0.66			<2%	>=2%
	PPV	0.84	Measured ctDNA%	<2%	91	83
	NPV	0.52		>=2%	45	244
	False positive rate	0.33
	F1 score	0.79
Vancouver	XGB, 8 feature classification model
	AUC	0.78
	Sensitivity	0.77			Predicted ctDNA%
	Specificity	0.6			<2%	>=2%
	PPV	0.75	Measured ctDNA%	<2%	111	63
	NPV	0.63		>=2%	71	218
	False positive rate	0.39
	F1 score	0.76
Vancouver	XGB, 7 feature classification model
	AUC	0.76
	Sensitivity	0.74			Predicted ctDNA%
	Specificity	0.61			<2%	>=2%
	PPV	0.78	Measured ctDNA%	<2%	96	78
	NPV	0.55		>=2%	61	228
	False positive rate	0.38
	F1 score	0.76
	KNN, 8 feature classification model
Vancouver	AUC	0.74
	Sensitivity	0.75			Predicted ctDNA%
	Specificity	0.53			<2%	>=2%
	PPV	0.65	Measured ctDNA%	<2%	113	61
	NPV	0.64		>=2%	99	190
	False positive rate	0.46
	F1 score	0.7
	XGB, 8 feature classification model
OPTIMUM/ILUMINATE (OPT/ILU)	AUC	0.78
	Sensitivity	0.65			Predicted ctDNA%
	Specificity	0.65			<2%	>=2%
	PPV	0.85	Measured ctDNA%	<2%	13	22
	NPV	0.37		>=2%	7	42
	False positive rate	0.35
	F1 score	0.74
ProBio	XGB, 8 feature classification model
	AUC	0.76
	Sensitivity	0.76			Predicted ctDNA%
	Specificity	0.61			<2%	>=2%
	PPV	0.66	Measured ctDNA%	<2%	95	36
	NPV	0.72		>=2%	59	117
	False positive rate	0.38
	F1 score	0.71
Cohort	Model type	Feature	AUC
Vancouver	XGB, single input variable	cfDNA concentration	0.723
	XGB, single input variable	ALP	0.676
	XGB, single input variable	PSA	0.646
	XGB, single input variable	LDH	0.633
	XGB, single input variable	ECOG performance status	0.544
	XGB, single input variable	Lymph node mets	0.543
	XGB, single input variable	Liver mets	0.542
	XGB, single input variable	Lung mets	0.473

## Sheet: patients characteristics
Pt. ID	disease diseminnation at Dx. (loc-0/ met-1/ ukn-2)	Rx for mCSPC (n-0/doc-1/ abi-2/ apa-3/ enza-4)	disease localization at 1L mCRPC					age at 1L mCRPC	ECOG	time from ADT to 1L mCRPC	CRPC in 12 months	PSA at 1L mCRPC	Alb. at 1L mCRPC	LDH at 1L mCRPC	ALP at 1L mCRPC	Hb at 1L mCRPC	Neu/Lym ratio	type of 1L treatment					median(range) lines of therapy for CRPC	median F/U time	Survival status (Alive-0/ Dead-1)	OS	ongoing treatment(n-0/ y-1)	PSA prog (n-0/ y-1)	PSA PFS	PSA nadir	Best PSA decline (%)	PSA50 RR (n-0/ y-1)	ctDNA%	cfDNA (ng/ml)
			LN	Bone	Lung	Liver	other											abiraterone	enzalutamide	docetaxel	cabazitaxel	other
16-001	1	0	0	0	0	0	0	59.9041	ukn	4.96667	1	3500	28	1.18333	5.88889	79	NA	0	1	0	0	0		6.76667	1	6.76667	0	1	3.96667	1500	-57.1429	1
16-011	0	0	1	0	0	0	0	62.6575	ukn	9.73333	1	107	47	0.649446	0.38	137	6.3875	0	1	0	0	0		18.5	1	18.5	0	1	5.53333	117	9.34579	0
16-012	1	1	0	1	0	1	0	68.7726	1	10.2333	1	17.38	41	0.660517	1	140	2.43077	0	1	0	0	0		47.1333	0	47.1333	0	1	8.76667	0.74	-95.7422	1
16-016	0	0	0	1	0	0	0	71.6986	1	27.7667	0	21.3	44	0.840909	0.675862	142	2.57143	0	1	0	0	0		15.8	1	15.8	0	1	7.23333	3.3	-84.507	1
16-017	0	0	0	1	0	0	0	75.6356	1	13.0667	0	7.06	41	N/A	0.73	145	2.48295	0	1	0	0	0		42.4667	1	42.4667	0	1	8.63333	0.03	-99.5751	1
16-026	0	0	0	1	0	1	0	69.989	1	11.9333	1	0.54	38	0.883333	1.05185	109	3.9	0	0	0	0	1		13.1667	1	13.1667	0	0	11.4667	0.099	-81.6667	1
16-028	1	0	0	1	0	0	0	89.674	1	107.3	0	38.5	47	1.35455	1.18621	134	2.26316	1	0	0	0	0		23.2333	1	23.2333	0	0	22.8	2.8	-92.7273	1
16-029	1	1	0	0	0	0	0	74.2521	0	16.1333	0	2.1	N/A	0.697095	0.548148	136	1.65	0	1	0	0	0		48.0333	0	48.0333	1	0	47.9333	0.008	-99.619	1
17-001	0	0	0	1	0	0	0	69.1397	1	56.1333	0	6.2	40	0.75	0.755556	121	2.9	0	1	0	0	0		19.8333	1	19.8333	0	1	12.2333	0.24	-96.129	1
17-002	0	0	1	1	0	0	0	73.2658	0	10.1667	1	4.9	42	0.890909	0.641379	142	2	0	1	0	0	0		45.2667	1	45.2667	0	1	7.46667	0.75	-84.6939	1
17-005	0	0	1	1	0	0	0	70.1836	3	7.26667	1	122	26	0.7	0.562963	88	8.33333	0	1	0	0	0		12.5	1	12.5	0	1	4.23333	7	-94.2623	1
17-006	0	0	0	1	0	0	0	86.9863	2	22.9333	0	18.4	NA	0.827273	0.648276	115	1.53571	0	1	0	0	0		43.7333	1	43.7333	0	1	18.7333	0.42	-97.7174	1
17-007	1	0	0	1	0	0	0	70.7808	0	51.1333	0	14.6	45	0.790909	0.503448	131	1	1	0	0	0	0		46.4	0	46.4	1	0	46.2	0.008	-99.9452	1
17-010	1	0	1	1	0	0	0	72.0192	0	73.6667	0	3.2	NA	0.7	0.627586	144	0.947368	1	0	0	0	0		44.3667	1	44.3667	0	0	19.3667	0.008	-99.75	1
17-019	0	0	0	0	1	0	0	76.5562	2	75.1667	0	45	25	1.65417	0.97037	101	8.9	1	0	0	0	0		9.26667	1	9.26667	0	0	6.93333	18.4	-59.1111	1
17-020	0	0	0	1	0	0	0	70.474	ukn	17	0	30.26	41	0.749077	0.94	126	3.30851	1	0	0	0	0		16.8667	1	16.8667	0	1	0.166667	NA	NA	0
17-023	0	0	1	1	1	1	0	79.3425	2	152.5	0	36.9	42	1.05909	0.441379	146	1.625	0	1	0	0	0		24.0667	1	24.0667	0	1	14.4667	0.2	-99.458	1
17-024	0	0	1	1	0	0	0	73.6493	0	125.2	0	166	48	NA	NA	140	2.45536	0	1	0	0	0		39.7333	1	39.7333	0	1	20.4667	1.2	-99.2771	1
17-026	1	0	1	1	1	1	0	79.4877	1	3.26667	1	7.1	39	0.872727	0.737931	147	2.2381	0	1	0	0	0		11.9333	1	11.9333	0	0	9.2	NA	NA	0
17-028	0	0	0	1	0	0	0	82.6247	1	10.7667	1	26.6	44	1.05	2.11724	137	2.52941	0	1	0	0	0		14.0333	1	14.0333	0	1	5.46667	8.6	-67.6692	1
17-029	0	0	0	1	0	0	0	63.3589	1	7.33333	1	4.03	41	0.597786	0.91	145	3.71687	0	1	0	0	0		44.1667	0	44.1667	0	1	14.8333	0.28	-93.0521	1
17-030	0	1	1	1	0	0	0	70.4438	1	20.9667	0	1.73	39	0.634686	1.12	138	2.4015	0	1	0	0	0		30.1667	1	30.1667	0	1	8.6	0.32	-81.5029	1
17-031	1	0	0	1	0	0	0	74.5781	1	22.2333	0	5	42	NA	0.841379	143	2.46154	0	1	0	0	0		8.33333	1	8.33333	0	1	1.7	NA	NA	0
17-037	0	0	0	1	0	0	0	71.9644	1	8	1	11.6	38	NA	3.44	107	4.43	0	1	0	0	0		20	1	20	0	1	13.8	0.1	-99.1379	1
17-038	1	0	1	1	0	1	0	77.874	1	18.1667	0	23.3	39	0.835556	0.655172	105	3.83333	0	1	0	0	0		3.03333	1	3.03333	0	1	2.53333	8.5	-63.5193	1
17-039	0	0	0	1	0	0	0	86.9534	1	50.6	0	11.25	40	0.719557	0.79	136	3.77215	0	1	0	0	0		26.3333	1	26.3333	0	0	22.8667	NA	NA	0
17-046	1	0	1	0	0	0	0	64.7918	0	12.1333	1	16.1	36	1.46667	0.668966	94	12.2	1	0	0	0	0		5.06667	1	5.06667	0	1	1.03333	NA	NA	0
17-054	0	0	1	0	0	0	0	78.3096	0	46.0667	0	50	38	0.733333	0.592593	112	2.56522	0	1	0	0	0		39.3333	1	39.3333	0	1	13	1.1	-97.8	1
17-061	1	0	0	1	0	0	0	76.411	ukn	9.2	1	118.49	41	0.833333	0.469231	141	6.28571	0	1	0	0	0		28.7667	1	28.7667	0	1	9.3	3.63	-96.9365	1
17-064	0	0	0	1	0	0	0	79.3178	1	2.53333	1	52.78	44	0.747573	1.21429	125	2.9375	0	1	0	0	0		38.7	0	38.7	0	1	10	28.21	-46.5517	0
17-065	0	0	0	1	0	0	0	74.3425	ukn	37.1333	0	4.16	NA	0.81068	0.555556	139	3.45455	1	0	0	0	0		34.8333	0	34.8333	0	0	34.2667	0.09	-97.8365	1
17-067	1	1	1	1	0	0	0	76.5178	2	16.2667	0	12.5	41	0.904531	0.968254	132	1.03704	1	0	0	0	0		38.2667	0	38.2667	0	1	6.3	8.16	-34.72	0
17-069	0	0	0	1	0	0	0	70.4959	ukn	26.3333	0	5.21	NA	NA	0.666667	130	1.875	1	0	0	0	0		38.1	0	38.1	1	1	33.9	0.05	-99.0403	1
17-072	0	0	1	0	0	0	0	81.2192	ukn	29.3667	0	15.25	36	NA	0.865079	99	3.5	0	1	0	0	0		3.26667	1	3.26667	0	1	1.7	3.31	-78.2951	1
17-077	0	0	1	0	0	0	0	73.8904	ukn	8.56667	1	78.21	42	1.00324	0.690476	135	21.2222	0	1	0	0	0		17.1	1	17.1	0	1	7.93333	9.21	-88.224	1
17-080	1	1	1	1	0	1	0	68.3863	0	11.8333	1	2.6	39	1.06222	0.834483	122	6	0	0	0	0	1		5.63333	1	5.63333	0	0	3.4	NA	NA	0
17-082	0	0	1	0	1	0	0	73.2795	0	15.1	0	19	41	0.684444	0.482759	138	5	0	1	0	0	0		35.5667	1	35.5667	0	1	5.13333	5.4	-71.5789	1
17-093	0	1	0	1	0	0	0	79.4959	1	10.2	1	19.2	NA	0.955556	0.786207	128	2.83333	0	1	0	0	0		43.2333	0	43.2333	1	1	28.3333	0.13	-99.3229	1
17-105	0	0	0	0	0	1	0	81.0548	2	5.63333	1	26	NA	0.691667	0.666667	103	NA	1	0	0	0	0		9.66667	1	9.66667	1	1	1.26667	NA	NA	0
17-117	1	1	1	1	0	0	0	66.9123	1	14.9667	0	65.9	42	0.702222	0.972414	117	0.809524	0	1	0	0	0		21	1	21	0	1	1.26667	45.7	-30.6525	0
17-123	0	0	0	1	0	0	0	75.4274	1	1.56667	1	12.9	42	NA	0.627586	112	0	0	1	0	0	0		19.3333	1	19.3333	0	1	3.6	11.9	-7.75194	0
17-124	0	0	0	1	0	0	0	75.0493	1	1.83333	1	2.7	41	0.688889	0.6	136	2	0	1	0	0	0		42.3667	0	42.3667	1	1	42.1333	0.54	-80	1
17-125	1	1	1	1	1	1	0	71.3808	1	16.8333	0	42.3	44	2.76	10.6483	104	4.875	0	1	0	0	0		7.96667	1	7.96667	0	1	5.96667	30.7	-27.4232	0
17-131	0	0	0	1	0	0	0	79.1836	1	3.73333	1	80.8	NA	0.693333	0.6	138	5.125	0	1	0	0	0		38.2	0	38.2	0	1	12.1667	7.4	-90.8416	1
17-148	1	0	1	1	0	0	0	86.7973	ukn	34.1	0	9.2	42	1.10222	0.551724	133	2.05263	0	1	0	0	0		22.2667	1	22.2667	0	1	12.9667	0.82	-91.087	1
17-157	1	1	0	1	0	0	0	68.4767	ukn	7.4	1	55.9	23	NA	3.83846	95	1	0	1	0	0	0		0.966667	1	0.966667	0	0	0.933333	41.9	-25.0447	0
17-163	1	0	1	1	0	0	0	82.0904	3	13.2333	0	250	NA	0.908333	0.77037	103	3.30769	0	1	0	0	0		40.2333	0	40.2333	1	0	40.1667	0.11	-99.956	1
17-165	0	1	0	1	0	0	0	70.2521	0	21.7333	0	5.7	NA	0.775	0.725926	126	2.5	0	1	0	0	0		23.9333	1	23.9333	0	1	10.0667	2.2	-61.4035	1
17-171	0	0	0	1	0	0	0	76.0575	0	37.7333	0	14	47	1.07556	0.986207	149	2.35294	0	1	0	0	0		41.4	0	41.4	1	0	41.4	0.01	-99.9286	1
17-174	1	1	1	0	0	0	0	74.6301	0	52.1	0	11	44	0.92	0.724138	140	2	1	0	0	0	0		19.9	1	19.9	0	1	-0.5	NA	NA	0
17-184	0	0	0	1	0	0	0	65.7671	0	10	1	8.4	45	NA	0.606897	135	1.625	0	1	0	0	0		18.1333	1	18.1333	0	1	0.933333	NA	NA	0
17-190	0	0	0	0	0	1	0	82.2548	ukn	141.733	0	11.38	41	NA	1.52	141	0.97786	0	1	0	0	0		27.9667	1	27.9667	0	1	8.76667	0.18	-98.4183	1
17-192	0	0	1	0	1	0	0	72.3945	0	29.7667	0	3.6	45	0.642066	0.79	143	3.53211	0	1	0	0	0		38.7	0	38.7	1	1	32.5333	0.035	-99.0278	1
17-193	1	1	0	1	0	0	0	57.6767	1	27.9	0	0.94	46	0.786667	0.503448	135	1.64286	1	0	0	0	0		35.7333	0	35.7333	0	1	27.3	0.37	-60.6383	1
17-195	1	0	1	0	0	0	0	68.9397	0	56.5667	0	15.7	NA	NA	NA	147	2.45902	0	1	0	0	0		38.9667	0	38.9667	1	1	32.4333	0.48	-96.9427	1
17-199	0	0	0	1	0	0	0	56.0164	0	8.6	1	17.3	43	0.848889	0.586207	133	4.76923	0	1	0	0	0		24.4	1	24.4	0	0	-0.133333	NA	NA	0
17-202	0	0	0	1	0	0	0	87.2301	0	9.1	1	67.26	40	NA	0.521429	130	3	0	1	0	0	0		37	0	37	1	0	36.8667	0.14	-99.7919	1
17-205	1	0	1	0	0	0	0	77.0329	ukn	38.5667	0	133.77	40	1.68932	4.68254	123	7	1	0	0	0	0		12.8667	1	12.8667	0	1	5.76667	20.01	-85.0415	1
17-213	0	0	1	0	0	0	0	75.5315	3	19.9	0	219	NA	1.35556	0.37931	130	1.42857	1	0	0	0	0		4.13333	1	4.13333	0	0	2.3	148	-32.4201	0
17-222	0	0	1	0	0	0	0	79.2466	1	20.4	0	24.5	NA	0.719557	0.6	116	1.42581	0	1	0	0	0		15.3667	0	15.3667	1	0	15.2667	0.011	-99.9551	1
17-244	0	0	1	0	0	0	0	67.9178	0	1.76667	1	0.02	NA	1.12	0.282759	134	9	0	0	1	0	0		5.93333	1	5.93333	0	0	1.7	0.02	0	0
17-251	1	0	1	0	1	0	0	72.5863	2	16.1333	0	160	33	0.786667	1.56589	116	5.6	1	0	0	0	0		6.26667	1	6.26667	0	0	5.36667	79.34	-50.4125	1
17-252	0	0	1	1	0	0	0	65.3425	0	4	1	33.2	48	0.848889	0.917241	174	3.13333	1	0	0	0	0		40.1667	0	40.1667	0	1	22.6	0.22	-99.3373	1
17-269	0	1	1	1	1	1	0	78.2658	1	11.4667	1	0.18	31	0.7375	4.4963	118	4.45455	1	0	0	0	0		8.56667	1	8.56667	0	0	2.83333	0.18	0	0
17-310	0	0	0	1	0	0	0	79.7671	1	14.2	0	28.6	39	0.831111	0.455172	138	3.76923	0	1	0	0	0		30.5	1	30.5	0	1	6.06667	4.5	-84.2657	1
17-311	0	0	1	0	0	0	0	82.5178	0	12.6	0	31.2	45	0.764444	0.406897	146	2.3	0	1	0	0	0		29.6333	1	29.6333	0	1	13.1	2.3	-92.6282	1
17-312	1	1	1	1	0	0	0	65.5863	ukn	8.66667	1	105.76	44	0.630996	0.87	127	4.07576	0	1	0	0	0		12.4	1	12.4	0	1	0.933333	NA	NA	0
17-313	0	0	0	1	0	0	0	71.7589	ukn	75.1667	0	47.29	40	NA	0.78	148	1.39716	0	1	0	0	0		32.0333	0	32.0333	1	0	37.2	0.02	-99.9577	1
17-332	0	0	0	0	0	0	0	84.726	1	26	0	80	40	0.720833	0.555556	130	3.1	0	1	0	0	0		4.7	0	4.7	0	0	3.06667	41	-48.75	0
18-001	1	0	1	1	0	0	0	78.7041	0	68.6667	0	3.4	NA	1.04889	0.489655	142	2	0	1	0	0	0		36.1333	0	36.1333	0	1	27.8	0.38	-88.8235	1
18-002	0	0	0	1	0	0	0	88.6329	1	7.43333	1	85.4	NA	0.946667	1	112	3.5	0	1	0	0	0		8.76667	1	8.76667	0	1	7.46667	NA	NA	0
18-027	1	1	1	0	0	0	0	55.8082	1	18.5667	0	0.96	NA	NA	#NAME?	138	2.53846	0	1	0	0	0		16.1	1	16.1	0	0	4.9	0.23	-76.0417	1
18-028	1	0	1	1	1	0	0	81.6356	1	20.6667	0	20	42	0.808333	0.748148	136	5.07692	1	0	0	0	0		14.0667	1	14.0667	0	1	11.9	1.2	-94	1
18-041	0	0	1	1	0	0	0	77.8548	1	38.2667	0	7.9	42	0.666667	0.744828	121	1.76923	0	1	0	0	0		14.6	1	14.6	0	1	2.16667	NA	NA	0
18-052	1	0	1	0	0	0	0	69.2986	1	12.5333	0	24.9	42	NA	0.606897	145	2.77778	0	1	0	0	0		35.4333	0	35.4333	1	0	35.3333	0.64	-97.4297	1
18-054	0	0	1	0	0	0	0	80.7863	ukn	9.96667	1	9.1	42	0.648889	0.365517	119	2.63636	0	1	0	0	0		34.6	0	34.6	0	1	7.3	1.7	-81.3187	1
18-064	0	0	0	1	0	0	0	85.5068	2	131.367	0	258	36	1	0.696552	125	2.53333	0	1	0	0	0		6.16667	1	6.16667	0	1	2.43333	13.9	-94.6124	1
18-072	0	0	1	1	0	0	0	76.3315	0	16.7333	0	16.93	39	0.560886	1.26	118	5.90244	1	0	0	0	0		32.3667	0	32.3667	0	1	14.0333	0.42	-97.5192	1
18-073	0	0	0	1	0	0	0	73.8329	ukn	8.5	1	119.73	41	1.35793	1.82	119	3.74167	0	1	0	0	0		5	1	5	0	1	1.13333	NA	NA	0
18-075	0	0	0	1	0	0	0	68.526	ukn	7.13333	1	49.1	44	0.791111	2.13103	129	3.47826	0	1	0	0	0		10.4333	1	10.4333	0	1	6.06667	9	-81.6701	1
18-089	0	0	0	1	0	0	0	80.9918	0	54.4333	0	50	45	NA	0.337931	123	1.26667	0	1	0	0	0		29.0667	0	29.0667	0	1	4.33333	14.1	-71.8	1
18-106	0	0	0	0	0	0	1	76.0548	ukn	12	1	0.62	44	0.925566	0.738095	161	5.78571	1	0	0	0	0		14.7	1	14.7	0	0	12.9	0.18	-70.9677	1
18-120	1	0	1	1	0	0	0	57.9699	ukn	3.53333	1	297	NA	NA	NA	NA	NA	1	0	0	0	0		35.4333	0	35.4333	0	1	16.8667	5.06	-98.2963	1
18-124	0	0	1	1	0	0	0	70.1014	ukn	18.5	0	116.02	36	NA	0.865079	134	2.4	1	0	0	0	0		21.4667	0	21.4667	0	1	11.4	92.3	-20.4448	0
18-127	1	0	1	1	0	0	0	78.6959	ukn	24.2	0	21.59	45	1.34466	1.74603	123	2.82353	1	0	0	0	0		24.8333	1	24.8333	0	1	5.56667	7.69	-64.3817	1
18-131	1	0	0	1	0	0	0	58.6548	ukn	12.2667	1	5.78	44	1.16828	4.20635	133	2.8	0	1	0	0	0		3.8	1	3.8	0	1	1.83333	NA	NA	0
18-140	0	0	0	1	0	0	0	79.4027	1	94.0333	0	21.53	47	0.58	0.892308	NA	NA	1	0	0	0	0		16	1	16	0	1	13.1	29.17	35.4854	0
18-152	1	0	1	1	0	0	0	66.8384	1	2.3	1	5800	NA	0.645455	5.16923	143	6.4	0	1	0	0	0		3.4	0	3.4	0	0	1.8	204.7	-96.4707	1
18-159	0	0	1	1	0	0	0	76.8712	1	20.6	0	13.5	NA	NA	NA	NA	NA	0	1	0	0	0		30.6667	1	30.6667	0	1	11.1667	2.2	-83.7037	1
18-165	2	0	1	1	0	0	0	88.0986	ukn	13.4	0	77.7	34	0.831818	0.523077	113	3.40909	1	0	0	0	0		22.8	1	22.8	0	0	20.4333	0.69	-99.112	1
18-167	1	2	1	1	0	0	0	80.9479	1	10.7	1	83.4	NA	0.827273	1.44615	127	0.916667	0	0	1	0	0		9.3	1	9.3	0	1	4.13333	107	28.2974	0
18-176	0	0	1	1	1	0	0	79.7233	2	49.5667	0	5.9	NA	NA	NA	118	2.78947	0	1	0	0	0		14.5	1	14.5	0	1	4.9	2.51	-57.4576	1
18-212	1	0	0	1	0	0	0	83.3699	3	20.3333	0	0.17	NA	1.13333	1.11034	99	4	0	1	0	0	0		13.5333	1	13.5333	0	0	11.5667	0.1	-41.1765	0
18-214	0	4	0	1	0	0	0	76.3479	1	37.4333	0	321	NA	0.829167	2.60741	154	3.83333	0	1	0	0	0		28.4667	1	28.4667	0	1	7.83333	33	-89.7196	1
18-229	1	1	0	1	0	0	0	77.6493	1	16.7	0	59.2	42	0.804444	0.496552	143	1.625	1	0	0	0	0		18.5333	1	18.5333	0	1	1.3	NA	NA	0
18-232	0	0	1	0	0	0	0	77.6438	1	32.3	0	4	NA	0.968889	0.496552	123	4.11111	1	0	0	0	0		29.8333	0	29.8333	0	1	12.0667	1.7	-57.5	1
18-246	0	0	1	0	0	0	0	45.0877	1	43	0	1.9	44	0.716667	0.592593	125	4.07692	0	1	0	0	0		32.6	0	32.6	0	0	13.5667	0.01	-99.4737	1
18-265	1	1	0	1	0	0	0	73.5863	1	19.5667	0	4.9	44	0.688889	0.689655	117	3.92308	1	0	0	0	0		30.8667	0	30.8667	0	0	13.0333	0.35	-92.8571	1
18-272	0	0	1	1	0	0	0	69.1918	0	169.5	0	101	NA	0.808889	0.572414	138	2.16667	1	0	0	0	0		31.0667	0	31.0667	0	1	5.5	8.3	-91.7822	1
18-280	1	0	1	1	0	0	0	69.6192	1	6	1	7.6	41	0.751111	1.05517	119	10	0	1	0	0	0		27.6	0	27.6	0	1	15.9333	2	-73.6842	1
18-282	0	0	0	1	0	0	0	73.2575	ukn	109.267	0	4.9	NA	NA	0.675862	101	4.125	0	1	0	0	0		16.2667	0	16.2667	0	1	11.2667	0.23	-95.3061	1
18-284	0	0	0	1	0	0	0	82.0411	ukn	79.8	0	4.2	39	NA	NA	129	3.18182	1	0	0	0	0		31	0	31	0	1	17.9	0.74	-82.381	1
18-292	0	0	1	1	0	0	0	70.2521	0	71.9333	0	1.8	NA	0.783333	0.548148	129	2	0	1	0	0	0		29.4667	1	29.4667	0	1	11.7	1.1	-38.8889	0
18-296	0	0	0	0	1	1	0	70.6959	1	17	0	0.02	33	4.00444	4.8069	120	2.84211	0	0	1	0	0		1.8	1	1.8	0	0	0.933333	NA	NA	0
18-325	1	1	1	1	0	0	0	65.5096	1	17.4667	0	8.6	41	NA	0.576923	159	3	0	1	0	0	0		29.1667	0	29.1667	0	1	8.06667	1.1	-87.2093	1
18-329	0	0	1	0	0	1	0	76.189	1	24.3	0	183	36	4.05	0.823077	151	2.47826	0	0	1	0	0		3.56667	1	3.56667	0	1	1.3	NA	NA	0
18-335	0	0	0	1	0	0	0	67.9041	ukn	58.6	0	20	40	0.754167	1.25185	141	1.56	0	1	0	0	0		29.8333	0	29.8333	1	0	29.8333	0.32	-98.4	1
18-336	1	0	1	1	0	0	0	71.8411	1	22.2	0	55.7	NA	NA	NA	113	6.8	0	1	0	0	0		28.7	0	28.7	0	1	21.2	0.093	-99.833	1
18-346	0	0	1	1	1	0	0	82	1	100.067	0	1.5	42	0.693333	0.517241	109	5.57143	1	0	0	0	0		23.9667	0	23.9667	0	0	20.7667	0.045	-97	1
18-347	0	0	1	0	0	0	0	82.7123	1	61.1667	0	19.8	NA	0.826667	0.57931	122	2.42857	0	1	0	0	0		28.8	0	28.8	0	1	16.1	0.11	-99.4444	1
18-356	0	0	1	0	0	0	0	78.1753	2	24.1	0	11.3	38	0.868182	0.438462	121	6	0	1	0	0	0		26.5333	0	26.5333	0	1	22.4	0.11	-99.0265	1
18-379	0	0	0	1	0	0	0	92.6795	2	235.067	0	32	44	0.683333	0.577778	129	2.68421	1	0	0	0	0		7.23333	1	7.23333	0	0	6.76667	2.3	-92.8125	1
18-386	0	0	1	1	0	0	0	86.9096	0	14.9333	0	5.6	NA	NA	NA	111	2.75	0	1	0	0	0		28.4667	0	28.4667	0	0	8.8	0.42	-92.5	1
18-390	0	0	0	1	0	0	0	65.4575	0	74.9667	0	7.7	42	0.702222	0.855172	134	1.28571	0	1	0	0	0		28.9	0	28.9	1	0	28.8	0.008	-99.8961	1
18-436	1	2	1	1	0	0	0	67.5808	ukn	12.9	0	1300	32	NA	1.64444	92	2.9375	0	0	0	0	1		5.83333	1	5.83333	0	1	0.7	NA	NA	0
18-444	1	0	0	1	0	0	0	71.9863	ukn	79.6	0	3.4	42	0.946667	0.558621	111	1.84615	0	1	0	0	0		18.3333	0	18.3333	0	0	25.4333	0.008	-99.7647	1
18-487	0	0	0	1	0	0	0	70.7397	ukn	13	0	13.24	35	0.692557	1.60317	114	24	1	0	0	0	0		3.93333	1	3.93333	0	0	2	2.3	-82.6284	1
18-489	0	0	1	1	0	0	0	78.3123	ukn	75	0	33.4	NA	NA	NA	NA	NA	0	1	0	0	0		22.6667	0	22.6667	1	1	15.2667	5.9	-82.3353	1
18-523	0	0	1	0	0	0	0	62.0192	0	67.2	0	4	48	NA	0.737931	139	5.36364	1	0	0	0	0		23.9	1	23.9	0	1	4.73333	3	-25	0
19-016	1	1	0	1	0	0	0	68.6247	1	30.8	0	91	40	2.27917	0.851852	117	2.875	0	1	0	0	0		3.93333	1	3.93333	0	1	0.466667	NA	NA	0
19-021	0	0	0	1	0	0	0	70.0027	0	24.9333	0	4.2	NA	0.691667	0.718519	146	1.67857	0	1	0	0	0		22.2	0	22.2	1	0	23.9667	0.008	-99.8095	1
19-022	0	0	0	1	0	0	0	57.8466	0	118.867	0	5.8	NA	0.831111	0.751724	144	2.53333	1	0	0	0	0		22.3333	0	22.3333	0	0	18.2333	0.38	-93.4483	1
19-025	0	0	1	0	0	0	0	73.5753	1	77.1	0	12.3	NA	0.84	0.524138	127	2.51724	0	1	0	0	0		21.4667	1	21.4667	0	1	6.2	11.8	-4.06504	0
19-099	0	0	1	1	0	0	0	74.7836	0	16.3333	0	9.1	41	0.942222	0.592593	131	8	1	0	0	0	1		12.8	1	12.8	0	1	5.76667	4.4	-51.6484	1
19-113	0	0	1	0	1	0	0	64.0384	1	16.1	0	79.3	NA	1.05778	0.6	141	3.69231	1	0	0	0	0		9.66667	1	9.66667	0	1	4.63333	6.8	-91.425	1
19-120	0	0	0	1	0	0	0	62.0877	1	12.2667	1	18.4	NA	NA	NA	142	4.33333	0	1	0	0	0		10.8333	1	10.8333	0	1	2.8	1.6	-91.3043	1
19-122	0	0	1	1	0	0	0	84.126	0	51.9333	0	5.7	NA	0.88	0.4	124	1.21429	1	0	0	0	0		13.7667	0	13.7667	0	1	12.7	1	-82.4561	1
19-151	1	0	1	1	0	0	0	87.8192	1	10.1667	1	16.21	39	0.988673	1.05556	128	4.25	1	0	0	0	0		19.8	1	19.8	0	1	7.46667	3.69	-77.2363	1
19-154	0	0	0	1	0	0	0	73.0247	0	45.7667	0	2.58	45	0.873786	0.531746	136	1.36364	1	0	0	0	0		19.1	0	19.1	1	0	18.9333	0.43	-83.3333	1
19-155	1	0	0	1	0	0	0	97.5397	ukn	13.4333	0	191.29	NA	1.00647	4.66667	94	5.22222	1	0	0	0	0		11.2	1	11.2	0	1	3.5	165.31	-13.5815	0
19-158	0	0	1	1	1	0	0	71.8986	ukn	36.8	0	5.33	42	0.78	0.542636	127	1.77778	1	0	0	0	0		11.4333	0	11.4333	0	0	3.53333	3.18	-40.3377	0
19-171	0	0	1	1	0	0	0	81.3041	ukn	79.4	0	159.65	39	0.724	0.830769	142	2.53846	0	1	0	0	0		7.5	1	7.5	0	1	1.83333	31.92	-80.0063	1
19-180	0	0	1	1	0	1	0	77.474	ukn	15.0667	0	10.31	41	0.856	0.638462	137	2.9375	1	0	0	0	0		6.8	1	6.8	0	1	1.73333	8.23	-20.1746	0
19-181	1	0	0	1	0	1	0	70.9616	ukn	12.3	1	52.07	34	2.768	1.21538	91	14.4286	0	1	0	0	0		1.2	1	1.2	0	0	0.8	NA	NA	0
19-184	0	0	0	1	0	0	0	74.7205	ukn	79.9	0	17.26	42	NA	5.5873	126	3.875	1	0	0	0	0		21.2333	0	21.2333	0	1	14.3333	5.11	-70.394	1
19-186	0	0	0	1	1	0	0	70.6274	ukn	15.7667	0	26.25	NA	NA	NA	NA	NA	0	1	0	0	0		19.7333	0	19.7333	1	0	19.6	0.09	-99.6571	1
19-187	0	0	1	0	0	0	0	88.6932	ukn	237.033	0	6.55	42	NA	0.338462	125	2.1875	1	0	0	0	0		21.6333	0	21.6333	0	1	4.73333	NA	NA	0
19-206	1	0	0	1	0	0	0	80.7151	0	30.4333	0	78.81	38	0.770227	1.26984	146	1.77778	1	0	0	0	0		18.4667	0	18.4667	0	1	10.9667	0.27	-99.6574	1
19-209	0	0	0	1	0	0	0	78.3342	2	65.8	0	7.07	43	0.825243	0.611111	125	3.72727	1	0	0	0	0		16.8333	0	16.8333	1	0	16.6333	1.8	-74.5403	1
19-250	1	1	1	1	0	0	0	66.7315	1	34.0667	0	32.4	NA	NA	NA	133	1.78947	0	1	0	0	0		9.86667	1	9.86667	0	1	3.73333	18.3	-43.5185	0
19-275	1	0	0	1	0	0	0	84.7918	1	21.9667	0	4.2	45	0.942222	0.917241	151	2.11765	1	0	0	0	0		32.3	0	32.3	0	0	32.2667	0.011	-99.7381	1
19-284	0	0	0	1	0	0	0	86.8849	1	8.33333	1	125.2	32	1.33579	3.55	104	4.25	0	1	0	0	0		6.73333	1	6.73333	0	1	2.63333	48.6	-61.1821	1
19-285	0	0	1	1	0	0	0	70.4548	ukn	29.6	0	61.9	42	0.533333	0.896552	127	1.08696	0	1	0	0	0		21.7333	0	21.7333	0	1	4.46667	1.6	-97.4152	1
19-297	1	0	0	1	0	0	0	83.9479	ukn	17.8333	0	8.83	42	NA	1.09	137	2.11915	1	0	0	0	0		20.0667	1	20.0667	0	1	3.83333	6.85	-22.4236	0
19-298	1	0	1	1	0	0	0	67.9863	1	10.6333	0	45.99	40	0.856089	0.95	102	3.30263	0	1	0	0	0		19.9667	0	19.9667	0	1	11.7	0.34	-99.2607	1
19-306	1	0	0	1	0	0	0	82.7178	ukn	25.5667	0	17.5	NA	NA	NA	129	1.82353	0	1	0	0	0		16.3	1	16.3	0	1	5.96667	10.3	-41.1429	0
19-320	0	0	0	1	0	0	0	87.4274	1	14.9	0	163	39	1.11818	0.838462	153	12.6667	1	0	0	0	0		9.76667	1	9.76667	0	1	6.63333	146	-10.4294	0
19-332	0	0	0	1	0	0	0	73.1616	1	72.2	0	22.5	44	0.822222	2.37931	109	2	1	0		0	0		14.9333	0	14.9333	0	1	7.26667	5.2	-76.8889	1
19-342	1	0	1	1	0	0	0	86.7616	3	5.8	1	230.2	40	0.954545	1.20769	111	1.66667	1	0	0	0	0		13.3	1	13.3	0	0	11.0667	53.6	-76.7159	1
19-353	1	0	0	1	0	0	0	73.0986	ukn	7.76667	1	379.63	35	NA	2.24	102	5.45238	0	1	0	0	0		2.8	1	2.8	0	0	1.8	114	-69.9708	1
19-365	0	0	0	1	0	0	0	64.1068	0	64.8667	0	18.1	44	0.902222	0.310345	133	1.73333	1	0	0	0	1		17.6	0	17.6	1	1	4.13333	15.4	-14.9171	0
19-371	0	0	0	1	0	0	0	66.8712	1	73.4333	0	2.8	43	0.773333	0.655172	129	1.80769	1	0	0	0	0		17.5	0	17.5	1	0	17.4333	0.3	-89.2857	1
19-372	0	0	0	1	0	0	0	69.8	0	17.6	0	21.93	39	NA	0.72	141	3.39568	1	0	0	0	0		15.1667	1	15.1667	0	1	3.73333	15.24	-30.5062	0
19-387	1	0	0	1	0	0	0	69.1452	ukn	25.5	0	3.4	NA	NA	NA	126	2.5315	0	1	0	0	0		15.8	0	15.8	1	1	9.96667	0.81	-76.1765	1
19-388	1	0	0	1	0	0	0	82.0192	ukn	14	0	9.98	NA	NA	NA	134	4.14876	0	1	0	0	0		15.1333	0	15.1333	1	0	16	0.32	-96.7936	1
19-396	0	0	0	1	0	0	0	77.137	0	15.9	0	26	42	0.6625	1.06667	135	7.85714	0	1	0	0	0		13.9	1	13.9	0	1	1.1	NA	NA	0
19-397	1	1	1	1	0	0	0	55.5562	ukn	63.0333	0	5	39	0.625	0.562963	141	2.90476	0	1	0	0	0		19.4	0	19.4	0	1	13.6	0.21	-95.8	1
19-404	1	2	1	1	0	1	0	67.411	0	12.1	1	1.4	NA	1.00833	1.08148	133	5.54545	0	0	1	0	0		8.1	1	8.1	0	1	5.63333	NA	NA	0
19-457	1	0	1	1	0	0	0	73.8548	1	45.9667	0	1.2	42	0.88	NA	107	2.41667	0	1	0	0	0		14.9333	0	14.9333	1	1	14.4333	0.008	-99.3333	1
19-628	1	0	0	1	0	0	0	68.5534	0	38.4	0	6.48	39	0.944444	0.503876	130	2.31056	1	0	0	0	1		10.2667	0	10.2667	1	0	10.2667	0.34	-94.7531	1
20-002	1	0	0	1	0	0	0	78.726	1	27.6	0	2.2	NA	0.804444	0.917241	125	2.75	1	0	0	0	0		12	0	12	1	0	11.8	1.6	-27.2727	0
20-005	0	0	1	0	0	0	0	69.3753	0	29.2667	0	6.1	46	0.831111	0.793103	131	3.25	1	0	0	0	0		9.46667	0	9.46667	1	1	8.4	0.26	-95.7377	1
20-056	1	0	1	1	0	0	0	78.4301	2	5.8	1	523.6	NA	6.9	3.36154	105	2.90909	1	0	0	0	0		2.46667	1	2.46667	0	1	0.666667	NA	NA	0
20-086	1	0	1	1	0	0	0	67.6904	1	5.83333	1	14.48	NA	NA	0.418605	148	2.0625	0	1	0	0	0		7.66667	0	7.66667	1	0	7.43333	0.33	-97.721	1
20-112	1	0	0	1	0	0	0	78.9479	ukn	15.8333	0	2.55	41	0.885113	1.1746	122	1.30769	0	1	0	0	0		1.86667	0	1.86667	1	1	3.23333	2.34	-8.23529	0
20-120	1	1	0	1	0	0	0	83.1452	ukn	57.4	0	5.8	42	NA	0.96124	141	3.46154	1	0	0	0	0		1.86667	0	1.86667	1	0	1.8	5.27	-9.13793	0
20-123	1	0	1	1	0	0	0	71.926	ukn	22.6667	0	9.6	36	0.981818	0.692308	145	3.1875	0	1	0	0	0		10.9333	0	10.9333	1	0	10.7	0.02	-99.7917	1
20-126	0	0	0	1	0	0	0	71.989	ukn	46.6	0	26.9	NA	NA	NA	130	2.41667	0	1	0	0	0		10.4667	0	10.4667	1	0	10.4	1.9	-92.9368	1
20-130	0	0	0	1	0	0	0	73.1699	2	110.6	0	44	NA	NA	NA	121	2.41667	0	1	0	0	0		9.33333	0	9.33333	1	0	9.16667	5.4	-87.7273	1
20-138	0	0	1	1	0	0	0	93.9123	3	40.7	0	151.6	40	0.713636	1.26923	127	4.83333	1	0	0	0	0		6.93333	1	6.93333	0	0	2.86667	19.6	-87.0712	1
20-139	1	0	1	1	0	0	0	72.2685	1	17.7667	0	5.5	39	0.627273	0.484615	100	2	1	0	0	0	0		5.56667	0	5.56667	0	0	2.73333	4.5	-18.1818	0
20-149	1	0	1	1	0	0	0	61.6247	ukn	9.56667	1	193.8	37	0.713636	1.33846	115	9.28571	0	0	1	0	0		3.16667	0	3.16667	0	0	0.666667	154.4	-20.3302	0
20-179	1	0	0	1	0	0	0	90.7534	ukn	23.5333	0	11.57	NA	NA	NA	117	4.70548	0	1	0	0	0		1.9	0	1.9	0	0	0.866667	4.17	-63.9585	1
20-224	0	0	1	1	0	0	0	87.2904	0	4.6	1	560	NA	NA	NA	NA	NA	0	1	0	0	0		9.16667	0	9.16667	0	1	3.73333	104	-81.4286	1
20-264	0	0	0	1	0	0	0	79.9863	ukn	84.9	0	5.5	NA	0.6625	1.02222	132	2.72727	0	1	0	0	0		3.33333	0	3.33333	1	0	2.8	0.089	-98.3818	1
20-272	0	0	0	1	0	0	0	80.4329	1	68.8667	0	230	40	1.05417	3.14815	142	3.52632	0	1	0	0	0		2.76667	0	2.76667	1	0	2.63333	29.4	-87.2174	1
20-309	1	0	0	1	1	1	0	74.3041	1	5.9	1	29.4	32	1.57273	1.35385	122	4.66667	0	1	0	0	0		2.26667	0	2.26667	0	0	1.56667	10.1	-65.6463	1
20-317	1	2	0	1	0	0	0	76.9616	ukn	12.4667	1	82.5	NA	1.35556	1.62759	127	1.67742	0	0	0	0	1		3.7	0	3.7	1	1	3.46667	100	21.2121	0
20-352	0	0	0	1	0	0	0	74.3973	ukn	0.8	1	11.7	42	0.890909	1.01538	117	4.11111	0	1	0	0	0		0.966667	0	0.966667	1	0	0.966667	0.033	-99.7179	1
20-372	0	0	1	0	0	0	0	72.737	1	76.2667	0	2.2	NA	0.835556	0.37931	143	2.13333	1	0	0	0	0		1	0	1	1	0	1.93333	0.36	-83.6364	1
16-002	1	1	0	1	0	0	0	55.537	ukn	8.93333	1	70.8	NA	0.813333	3.2381	138	1.5	0	1	0	0	0		22.1333	1	22.1333	0	1	6.86667	38.1	-46.1864	0
16-013	1	1	1	1	0	0	0	87.0685	1	12.3333	1	35.38	46	NA	1.15	149	1.65455	0	1	0	0	0		14.9	1	14.9	0	1	2.73333	35.2	-0.508762	0
17-021	1	0	0	1	0	0	0	81.2329	ukn	16.5333	0	95.1	38	0.657778	1.53103	131	6.81818	0	1	0	0	0		10.4333	1	10.4333	0	1	2.66667	12.2	-87.1714	1
17-022	1	1	0	1	0	0	0	63.1507	1	9.46667	1	1.6	41	0.924444	0.593103	130	3	0	1	0	0	0		23.4667	1	23.4667	0	1	5	0.12	-92.5	1
17-025	1	1	0	1	0	0	0	71.5945	0	13.6	0	4.8	38	0.964444	0.8	137	2.06667	0	1	0	0	0		32	0	32	0	1	20.7667	0.49	-89.7917	1
17-033	1	1	1	1	0	0	0	58.5452	0	7.66667	1	14.88	46	0.619926	3.08	145	3.5	0	1	0	0	0		12.3333	1	12.3333	0	1	0.833333	NA	NA	0
17-041	1	1	0	1	0	0	1	58.7452	0	28.5	0	2.4	43	0.911111	0.758621	119	2.5	0	1	0	0	0		9.83333	1	9.83333	0	1	0.666667	NA	NA	0
17-044	1	0	1	1	0	0	0	77.2027	1	10.3	1	42.5	NA	0.817778	2.35172	114	1.33333	0	1	0	0	0		25.0667	1	25.0667	0	1	22.2333	0.27	-99.3647	1
17-075	0	1	1	0	0	0	0	63.8575	ukn	28.2667	0	10.8	44	0.880259	0.634921	134	7.83333	0	1	0	0	0		34.6	0	34.6	0	1	21.0667	0.22	-97.963	1
17-092	1	1	1	1	1	0	0	69.063	0	19.4333	0	3.4	NA	0.666667	0.372414	117	5.75	0	1	0	0	0		26.6	0	26.6	0	1	9	1.2	-64.7059	1
17-111	1	1	0	1	0	0	0	72.5644	ukn	13.7333	0	9.55	45	0.760148	3.28	135	4.86486	0	1	0	0	0		16.9667	1	16.9667	0	1	2.93333	NA	NA	0
17-119	1	1	1	1	0	0	0	74.7068	1	12.9667	0	2.05	41	0.448905	0.74	130	1.06757	0	1	0	0	0		29.9333	0	29.9333	1	1	18.4	0.02	-99.0244	1
17-150	1	1	0	1	0	0	0	65.5096	ukn	5.2	1	70	NA	1.40833	0.992593	103	1.95	0	1	0	0	0		9.46667	1	9.46667	0	1	1.83333	31	-55.7143	1
17-196	1	1	0	1	0	0	0	81.4466	ukn	21.2333	0	2.57	43	NA	0.448276	139	2.58333	0	1	0	0	0		18.5667	0	18.5667	1	0	20.9	0.02	-99.2218	1
17-211	1	1	1	1	0	0	0	63.789	1	4.7	1	35	NA	NA	NA	111	5.2	0	1	0	0	0		10	1	10	0	1	2.13333	NA	NA	0
17-295	1	1	0	1	0	1	0	60.8164	2	4.66667	1	47.3	39	0.875556	0.586207	101	3.53846	0	1	0	0	0		16.1	1	16.1	0	0	3.73333	3.3	-93.0233	1
18-024	1	1	1	1	0	0	0	60.1425	1	6.03333	1	234	42	1.30667	0.337931	130	1.2	1	0	0	0	0		12.0333	1	12.0333	0	1	6.66667	35.7	-84.7436	1
18-093	1	1	1	1	1	1	0	59.5562	ukn	16.7667	0	11.25	42	0.439114	0.76	137	3.18519	1	0	0	0	0		11.8667	1	11.8667	1	0	11.8667	1.11	-90.1333	1
18-126	1	2	1	1	0	0	0	65.0493	ukn	6.4	1	412.32	38	12.684	2.83077	97	1.45455	0	0	0	0	1		2.16667	1	2.16667	0	1	1.83333	NA	NA	0
18-134	1	1	0	1	0	0	0	73.8356	ukn	11.3667	1	12.11	43	NA	2.1746	136	3.52941	1	0	0	0	0		10.8	1	10.8	0	1	0.966667	NA	NA	0
18-194	1	1	1	1	1	0	0	66.0164	1	10.0333	1	27.3	39	NA	0.746154	132	3.1875	1	0	0	0	0		1.7	1	1.7	0	0	1.46667	NA	NA	0
18-388	1	0	1	1	0	0	0	80.8712	ukn	16	0	69	37	0.96	0.786207	95	NA	0	1	0	0	0		6.16667	1	6.16667	0	1	1.26667	NA	NA	0
18-481	1	1	0	1	0	0	0	71.4603	ukn	10.9333	1	19.63	44	0.8	0.976744	135	1.85714	1	0	0	0	0		17.0333	0	17.0333	0	1	1.1	NA	NA	0
19-048	1	1	1	1	0	0	0	53.2795	0	7.13333	1	7.6	50	0.991111	0.931034	132	1.3913	0	1	0	0	0		14.8	0	14.8	0	1	2.76667	7.6	0	0
19-098	0	0	1	0	0	0	0	67.4767	ukn	82.8333	0	9.5	46	0.728889	0.358621	131	2.11111	1	0	0	0	0		12.5667	0	12.5667	0	1	11.1	3.9	-58.9474	1
19-443	1	3	0	1	0	0	0	78.937	ukn	15.4	0	490	45	0.991111	0.931034	139	1.35	0	0	1	0	0		1.4	0	1.4	1	0	1.4	360	-26.5306	0
20-235	1	1	0	1	0	0	0	74.611	1	35.2333	0	17	NA	0.6625	0.962963	121	3.75	0	1	0	0	0		3.66667	0	3.66667	1	0	3.53333	0.029	-99.8294	1
001	0	0	0	1	0	0	0	72	0	139.9	0	9.5		0.80	0.31	123		1	0	0	0	0		74.4	0	74.4		1	11.2		-68.4	1	0	1.5
002	1	0	0	1	0	0	0	90	0	59.1333	0	11.0		0.64	0.56	130		1	0	0	0	0		74.9333	0	74.9333		1	58.8		-99.8	1	0	3.0
003	1	0	0	1	0	0	1	78	0	11.6667	1	96.0		0.70	1.72	133		0	1	0	0	0		19.7	1	19.7		0	4.33333		-31.3	0	9.5	1.5
004	2	0	1	1	0	0	1	67	1	48.6	0	35.5		0.66	0.61	116		1	0	0	0	0		8.36667	1	8.36667		0	5.6		-15.5	0	7.7	3.5
005	0	0	0	1	0	0	0	75	1	14.6667	0	685.8		1.00	1.62	144		0	1	0	0	0		13.9333	1	13.9333		0	7		-37.7	0	0	7.0
006	0	0	0	1	0	0	0	91	1	18.5333	0	11.2		1.07	0.84	145		0	1	0	0	0		53.7667	1	53.7667		1	32.6667		-98.9	1	4.9	15.3
007	1	0	0	1	0	0	0	71	0	16.6667	0	29.0		0.72	0.85	125		1	0	0	0	0		49.1667	1	49.1667		1	8.03333		-31.0	0	0	21.8
008	1	0	0	1	0	0	0	74	2	16.7333	0	473.7		NA	0.88	165		0	1	0	0	0		8.2	0	8.2		1	11.0667		-98.8	1	3.9	13.0
009	0	0	1	1	0	0	0	66	0	12.1667	1	104.5		0.58	0.63	145		0	1	0	0	0		18.7333	1	18.7333		1	7.36667		-79.3	1	2	7.2
010	0	0	1	0	0	0	1	63	0	NA	2	12.5		1.00	0.45	139		0	1	0	0	0		56.7	1	56.7		1	9.26667		-95.4	1	0	46.1
011	1	0	1	0	0	0	0	72	0	25.1667	0	4.8		1.12	1.04	148		1	0	0	0	0		11.5667	1	11.5667		1	10.8333		-97.1	1	0	42.7
012	0	0	0	1	0	0	1	83	2	31.3333	0	21.8		0.99	0.50	120		0	1	0	0	0		18.4667	1	18.4667		1	4.63333		-50.0	1	5.8	7.0
013	0	0	0	1	0	0	0	89	1	138.5	0	23.0		0.73	0.74	123		1	0	0	0	0		61.1333	1	61.1333		1	2.73333		-43.5	0	0	5.4
014	0	0	0	1	0	0	0	62	1	12.4333	1	9.4		0.81	0.44	140		0	1	0	0	0		36.4	1	36.4		1	17.7667		-77.2	1	0	2.5
015	1	0	1	1	0	0	0	86	1	20.2	0	492.1		0.80	1.37	133		0	1	0	0	0		16.6667	1	16.6667		1	5.66667		-99.4	1	34.7	9.4
016	0	0	0	1	0	0	1	66	1	123.967	0	6.2		0.79	0.41	129		0	1	0	0	0		41.9667	0	41.9667		0	71.9667		-98.9	1	0	6.6
017	2	0	1	0	0	0	0	80	1	NA	2	199.7		0.61	0.47	131		0	1	0	0	0		44.3333	1	44.3333		0	14.5333		-99.7	1	0	3.3
018	2	0	1	1	1	1	1	69	1	NA	2	110.0		1.08	5.02	143		1	0	0	0	0		4.76667	1	4.76667		1	1.9		-77.3	1	52.4	127
019	1	0	0	1	0	0	0	74	1	56.6	0	115.0		0.57	0.61	137		0	1	0	0	0		44.5	1	44.5		1	18.7667		-99.9	1	0	6.4
020	1	0	1	1	0	0	1	87	0	23.3	0	239.9		0.95	3.88	109		0	1	0	0	0		25.0333	1	25.0333		1	5.06667		-90.3	1	50.2	13.0
021	0	0	1	0	0	0	0	85	0	12.2667	1	15.6		0.80	0.50	124		0	1	0	0	0		29.1333	1	29.1333		1	2.76667		-78.8	1	0	6.5
022	1	0	1	0	0	0	0	68	0	37.0667	0	29.1		0.59	0.72	146		0	1	0	0	0		70.7	0	70.7		0	72.3333		-99.9	1	2.5	5.9
023	0	0	1	1	0	0	0	76	0	159.8	0	25.9		0.79	0.33	117		0	1	0	0	0		41.5333	1	41.5333		1	19.4333		-99.4	1	0	5.8
024	0	0	0	1	0	0	1	75	2	92.6667	0	8.5		NA	1.27	112		1	0	0	0	0		10.2667	1	10.2667		0	8.16667		-95.1	1	0	12.4
025	2	0	1	0	0	0	1	91	1	NA	2	47.0		0.77	0.68	136		0	1	0	0	0		32.8667	1	32.8667		1	9.56667		-96.6	1	0	8.3
026	1	0	1	1	0	0	0	75	1	20.3667	0	6.2		0.58	0.72	123		1	0	0	0	0		24.2333	1	24.2333		1	14.6667		-98.4	1	52.9	6.6
027	0	0	1	1	0	0	0	82	1	59.9667	0	181.7		1.32	0.50	137		0	1	0	0	0		20.1333	1	20.1333		1	7.5		-97.6	1	17.4	10.2
028	0	0	0	1	1	0	0	81	2	10.2667	1	70.4		0.66	5.23	113		0	1	0	0	0		20.2333	1	20.2333		1	15.0667		-97.0	1	24.6	14.3
029	2	0	1	0	0	0	0	67	0	54.0333	0	135.5		0.88	0.50	128		1	0	0	0	0		43.6	1	43.6		1	3.6		-87.5	1	0	6.1
030	1	0	1	1	0	0	1	75	1	7.13333	1	37.0		0.43	0.77	111		1	0	0	0	0		16.8333	1	16.8333		0	3.3		-50.3	1	89.2	175
031	0	0	1	0	0	0	0	81	1	85.7	0	56.4		0.81	0.50	110		1	0	0	0	0		33.5333	1	33.5333		1	7.46667		-78.7	1	6.8	6.3
032	0	0	0	1	1	0	0	89	1	33.4	0	7.7		NA	0.46	138		1	0	0	0	0		27.4	1	27.4		1	6.36667		-48.1	0	0	5.5
033	1	0	1	1	0	0	0	83	1	8.86667	1	86.4		0.83	1.36	117		0	1	0	0	0		20.6	1	20.6		1	3.7		-83.4	1	29.8	22.8
034	0	0	0	1	0	0	0	59	1	9.73333	1	8.1		0.97	0.91	144		1	0	0	0	0		36.9	1	36.9		1	0.966667		59.5	0	0	3.2
035	1	0	1	1	0	0	0	82	2	6	1	273.1		1.10	1.58	89		0	1	0	0	0		11.1	1	11.1		1	6.33333		-90.6	1	45	103
036	0	0	0	1	0	0	0	76	1	22.1	0	136.0		0.67	1.17	133		1	0	0	0	0		24.4	1	24.4		1	3.13333		-3.2	0	0	5.6
037	1	0	1	1	0	0	0	70	0	15.0333	0	3.1		1.50	4.30	130		1	0	0	0	0		69.9667	1	69.9667		0	4.6		-41.3	0	41.3	38.0
038	0	0	0	0	1	0	0	66	0	41.2333	0	3.0		0.73	0.50	141		0	1	0	0	0		70.1	0	70.1		0	68.3		-86.0	1	0	3.0
039	2	0	0	1	0	0	0	92	2	88.5	0	664.8		0.97	1.16	97		1	0	0	0	0		8.8	1	8.8		1	4.6		-67.3	1	15.7	10.9
040	1	0	0	1	0	0	1	59	1	17.7	0	78.0		0.71	0.94	143		1	0	0	0	0		70.1	0	70.1		1	54.2667		-100.0	1	0	14.7
041	2	0	1	0	0	0	0	90	1	NA	2	100.0		0.87	0.47	131		1	0	0	0	0		62.3667	1	62.3667		1	14.9333		-94.9	1	0	6.5
042	2	0	1	0	0	0	0	88	1	NA	2	18.9		0.81	0.61	133		1	0	0	0	0		69.8	0	69.8		1	15.2333		-94.2	1	10.4	7.4
043	1	0	0	1	0	0	0	72	0	25.0667	0	2.8		0.79	0.79	125		1	0	0	0	0		62	1	62		1	20.4667		-99.3	1	35.4	11.8
044	0	0	1	1	0	0	1	60	1	57.9	0	20.0		NA	0.99	130		0	1	0	0	0		27.5667	1	27.5667		1	2.9		-60.0	1	41.9	12.4
045	0	0	1	0	0	0	0	75	0	60.2	0	160.0		0.83	0.44	144		0	1	0	0	0		16.5667	1	16.5667		1	3.53333		-49.8	0	5.8	4.8
046	0	0	0	0	0	1	0	67	1	13.2667	0	13.3		1.85	0.55	120		0	1	0	0	0		8.73333	1	8.73333		1	1.73333		-4.5	0	74.2	35.2
047	0	0	1	0	0	0	0	82	0	226.067	0	6.0		0.75	0.47	139		1	0	0	0	0		69.4667	0	69.4667		0	69.4667		-99.0	1	0	13.5
048	1	0	0	1	0	0	0	81	2	5.86667	1	1060.0		2.43	47.83	122		0	1	0	0	0		0.366667	1	0.366667		0	0.366667			0	75.8	1600
049	0	0	1	0	0	0	0	83	1	NA	2	72.3		0.56	0.78	132		1	0	0	0	0		69.3333	0	69.3333		1	35.5		-97.1	1	3.9	8.4
050	0	0	0	1	0	0	0	89	1	7.46667	1	178.0		0.60	2.46	100		0	1	0	0	0		1.16667	1	1.16667		0	1.16667		25.3	0	0	26.9
051	0	0	1	1	0	0	0	76	2	52.4	0	365.1		0.84	0.81	128		0	1	0	0	0		7.73333	1	7.73333		1	0.7		45.3	0	28.3	18.8
052	1	0	0	1	0	0	0	82	1	3.63333	1	8.1		0.87	1.18	131		1	0	0	0	0		17.9667	1	17.9667		1	1.86667		17.3	0	63.5	20.3
053	0	0	0	1	0	0	1	87	2	13.4	0	6.7		0.76	0.71	133		0	1	0	0	0		52.8	1	52.8		0	51.8333		-97.5	1	3.5	8.5
054	0	0	0	1	0	0	0	78	2	10.7	1	22.1		0.79	0.66	109		0	1	0	0	0		34.5	1	34.5		1	15.8667		-98.6	1	3.9	6.3
055	2	0	0	1	0	0	0	79	1	33.4	0	45.2		0.73	1.21	131		0	1	0	0	0		9.43333	1	9.43333		0	2.26667		-35.0	0	31.9	76.0
056	0	0	1	1	0	0	0	74	0	8.36667	1	15.0		0.82	0.64	155		1	0	0	0	0		37.0333	1	37.0333		1	0.933333		33.3	0	5.8	15.4
057	0	0	0	1	0	0	0	74	1	NA	2	34.3		0.73	0.56	141		0	1	0	0	0		43.3667	1	43.3667		1	6.8		-39.9	0	0	10.1
058	1	0	0	1	0	0	1	84	2	NA	2	87.0		0.65	0.84	116		1	0	0	0	0		7.86667	1	7.86667		1	0.966667		82.8	1	47.3	10.4
059	0	0	0	1	0	0	0	73	1	13.0667	0	320.0		1.69	3.38	112		1	0	0	0	0		10.0667	1	10.0667		1	5.83333		-65	1	76	43.8
060	0	0	1	0	0	0	1	85	1	2.36667	1	190.0		0.74	0.70	128		0	1	0	0	0		47.1333	1	47.1333		1	10		-42.1	0	0	5.3
061	0	0	1	1	0	0	1	93	2	na	2	312.9		0.93	0.62	136		1	0	0	0	0		29.2333	1	29.2333		1	9.33333		-82.3	1	0	9.6
062	0	0	1	1	0	0	0	71	0	11.9333	1	67.3		0.81	0.85	142		0	1	0	0	0		15.6667	1	15.6667		1	5.56667		-86.0	1	15.7	17.8
063	0	0	0	1	0	0	0	68	1	29.8667	0	2.4		0.67	0.50	137		1	0	0	0	0		27.5667	1	27.5667		0	26		-94.2	1	0	8.4
064	2	0	0	1	0	0	0	67	0	NA	2	41.0		NA	0.87	145		1	0	0	0	0		66.6	1	66.6		1	18.6333		-66.3	1	0	10.0
065	2	0	1	1	0	0	0	78	0	50.4333	0	175.0		0.72	0.40	131		0	1	0	0	0		31.5333	1	31.5333		1	10.3667		-95.8	1	0	14.8
066	0	0	1	1	0	0	0	77	1	34.6	0	33.8		0.71	1.28	134		1	0	0	0	0		36.2333	1	36.2333		1	3.8		-80.3	1	0	7.3
067	0	0	0	1	0	0	0	74	2	12.7667	0	115.6		0.80	0.96	129		1	0	0	0	0		17.1667	1	17.1667		1	4.83333		-83.7	1	36.7	14.0
068	1	1	0	1	0	0	0	78	1	10.9667	1	16.0		1.22	1.56	111		0	1	0	0	0		16.8333	1	16.8333		1	3.7		-70.6	1	9.5	13.0
069	1	0	0	1	0	0	1	80	1	20.2	0	2.5		0.60	0.59	111		1	0	0	0	0		27.6333	1	27.6333		1	2.8		4.0	0	3	17.0
070	0	0	0	1	0	0	0	52	1	30	0	36.1		1.03	2.27	134		0	1	0	0	0		18.2	1	18.2		1	1.7		16.6	0	0	9.3
071	1	0	1	1	0	0	0	80	1	57.7667	0	10.0		1.28	6.82	122		0	1	0	0	0		66.5	0	66.5		1	18.7333		-99.0	1	60.1	27.1
072	0	0	1	1	0	0	1	78	1	16.5667	0	78.0		0.82	2.78	112		0	1	0	0	0		7.3	1	7.3		1	3.7		-95.0	1	43.1	64.6
073	1	0	1	1	0	0	0	70	0	6.83333	1	214.5		0.66	1.07	129		1	0	0	0	0		66.1667	0	66.1667		1	20.3333		-69.9	1	0	6.1
074	1	0	0	1	1	0	0	59	1	13.7667	0	38.8		0.75	1.07	133		1	0	0	0	0		15.5	1	15.5		1	5.53333		-96.7	1	7.7	16.8
075	1	0	0	1	0	0	0	76	1	18.4333	0	3.4		0.97	0.89	138		1	0	0	0	0		14.5667	1	14.5667		0	8.53333		-76.8	1	14	22.1
076	1	0	0	1	0	0	0	84	2	8.63333	1	124.7		0.78	2.50	119		0	1	0	0	0		19.2667	1	19.2667		1	5.66667		-95.4	1	21.4	15.8
077	1	0	0	1	0	0	0	66	1	15.1667	0	309.9		0.96	4.34	132		0	1	0	0	0		14.8	1	14.8		0	4.7		-99.7	1	59.6	71.0
078	0	0	0	1	0	0	0	73	1	106.467	0	4.2		0.57	0.58	123		1	0	0	0	0		63.4333	1	63.4333		1	13.1333		-94.8	1	0	27.6
079	1	0	1	1	0	0	0	84	1	17.7	0	12.0		0.97	NA	111		0	1	0	0	0		65.8	0	65.8		1	26.9333		-96.5	1	0	5.5
080	0	0	0	1	0	0	0	84	1	18.6667	0	97.1		0.81	0.62	108		1	0	0	0	0		43.2	1	43.2		1	10.2		-49.6	0	18.2	10.4
081	0	0	0	1	0	0	1	70	0	11	1	169.5		0.79	2.34	114		0	1	0	0	0		24.6	1	24.6		0	6.5		-80.7	1	3.9	101.4
082	1	0	1	1	0	0	0	65	1	47.6	0	4.3		0.94	0.53	128		0	1	0	0	0		40.3333	1	40.3333		1	7.5		-88.6	1	0	10.5
083	1	0	0	1	0	0	0	68	0	54.1333	0	8.5		0.74	1.56	132		1	0	0	0	0		34.0667	1	34.0667		1	4.53333		-73.9	1	3.9	16.9
084	0	0	0	1	0	0	0	77	1	21	0	28.0		0.92	0.61	143		0	1	0	0	0		46.7	1	46.7		1	12.0333		-87.5	1	0	5.4
085	0	0	0	1	0	0	0	84	0	79.9333	0	55.1		0.72	0.89	122		0	1	0	0	0		31.4333	1	31.4333		1	8.1		-67.2	1	85.5	87.2
086	0	0	0	1	0	0	0	75	1	19.6333	0	7.8		0.86	1.04	136		1	0	0	0	0		20.5333	1	20.5333		1	9.8		-85.9	1	9.5	18.2
087	2	0	1	1	0	0	0	74	1	17.8667	0	269.3		0.83	0.65	141		1	0	0	0	0		28.3667	1	28.3667		1	10.3333		-99.9	1	16.5	13.3
088	0	0	1	0	0	0	0	79	1	68.5667	0	35.0		0.63	0.46	104		1	0	0	0	0		63.9333	0	63.9333		1	38.2		-99.5	1	19	27.5
089	1	0	0	1	1	0	0	72	1	5.26667	1	14.0		1.06	0.60	127		1	0	0	0	0		8.96667	1	8.96667		1	0.766667		222.9	0	3	14.3
090	0	0	0	1	0	0	0	67	0	70.9667	0	4.6		0.42	0.93	137		1	0	0	0	0		42.1333	1	42.1333		1	15.7667		-41.3	0	0	20.4
091	0	0	0	1	0	0	0	73	0	23.4	0	20.6		NA	0.46	131		1	0	0	0	0		64.4667	0	64.4667		0	12.9		-88.7	1	0	9.2
092	0	0	0	1	0	0	0	89	1	22.4333	0	494.0		1.11	2.84	127		1	0	0	0	0		17.0667	1	17.0667		1	8.26667		-87.1	1	88.9	92.5
093	0	0	0	1	0	0	0	71	0	11.9	1	36.3		0.86	13.05	131		0	1	0	0	0		25.4	1	25.4		1	11.4667		-95.0	1	9.5	13.0
094	0	0	0	1	0	1	0	84	0	36.9	0	53.0		2.11	1.19	103		0	1	0	0	0		15.7667	1	15.7667		0	2.7		-69.8	1	82.4	230.4
095	1	0	1	1	0	0	0	61	1	54.1	0	120.0		1.44	0.99	135		1	0	0	0	0		31.1333	0	31.1333		0	9.53333		-93.6	1	0	16.3
096	0	0	0	1	0	0	0	76	0	27.6333	0	124.6		0.64	1.31	132		1	0	0	0	0		51.7	1	51.7		1	4.83333		-50.1	1	3	11.7
097	0	0	1	1	0	0	1	78	0	49.1	0	24.1		1.02	0.93	147		0	1	0	0	0		23.3667	1	23.3667		1	8.3		-94.2	1	0	12.6
098	2	0	1	0	0	0	1	76	2	4.23333	1	47.1		1.01	0.68	138		0	1	0	0	0		8.63333	1	8.63333		1	0.833333		33.3	0	42.5	59.7
099	1	0	0	1	0	0	1	84	1	8.86667	1	91.4		0.96	1.80	130		0	1	0	0	0		10.1	1	10.1		1	3.43333		-85.6	1	44	74.7
100	0	0	0	1	0	0	0	68	0	91.5667	0	6.1		0.67	1.17	135		1	0	0	0	0		39.1667	1	39.1667		1	20.4333		-75.4	1	0	28.4
101	0	0	0	1	0	0	1	82	1	NA	2	48.2		0.79	0.60	129		1	0	0	0	0		61.2	1	61.2		1	14.5		-86.3	1	0	5.9
102	0	0	0	1	1	0	0	68	2	9.4	1	106.6		0.60	0.80	144		1	0	0	0	0		3.83333	1	3.83333		1	3.23333		-99.9	1	24.6	11.7
103	1	0	0	1	0	0	0	71	0	28.6333	0	160.0		0.75	1.53	135		0	1	0	0	0		36	1	36		1	12.1		-96.8	1	0	16.2
104	2	0	1	1	0	0	0	67	0	3.5	1	43.5		0.74	0.81	140		1	0	0	0	0		11.8	1	11.8		1	3.76667		-4.1	0	3	11.0
105	1	0	0	1	0	0	0	85	0	156.933	0	11.3		0.69	0.62	111		0	1	0	0	0		56.5667	1	56.5667		1	35.5		-99.7	1	0	10.1
106	0	0	0	0	0	1	1	49	1	9.1	1	21.0		0.93	0.57	143		0	1	0	0	0		34.1333	1	34.1333		0	5.76667		-91.9	1	0	17.4
107	2	0	0	1	0	0	0	79	0	87.7	0	20.1		0.64	0.51	134		0	1	0	0	0		59.9333	1	59.9333		1	17.8333		-99.8	1	0	7.2
108	0	0	1	1	0	0	0	84	0	NA	2	33.6		0.57	0.51	142		0	1	0	0	0		49.2333	1	49.2333		0	14.9333		-90.5	1	3.9	10.8
109	1	0	0	1	0	1	0	77	1	39.2333	0	8.4		2.56	1.36	113		1	0	0	0	0		5.63333	1	5.63333		1	1.63333		-10.7	0	43.1	35.3
110	0	0	1	0	1	1	1	81	1	38.0333	0	65.7		0.63	0.88	149		1	0	0	0	0		9.86667	1	9.86667		1	1.76667		-86.5	1	30.5	15.6
111	1	1	0	1	0	0	0	57	1	9.6	1	68.0		1.35	3.37	97		1	0	0	0	0		4.2	1	4.2		1	0.933333		150.0	0	43.8	258
112	1	0	1	1	0	0	0	89	2	23.7	0	74.5		1.05	1.46	110		0	1	0	0	0		17.9333	1	17.9333		1	3.6		-26.6	0	7.7	72.8
113	1	0	0	1	0	0	1	74	1	16.1	0	23.8		0.37	1.09	130		1	0	0	0	0		25.7333	1	25.7333		1	0.766667		91.5	0	0	11.8
114	0	0	0	0	1	0	1	69	1	22.4	0	15.9		0.65	0.88	124		0	1	0	0	0		16.1667	1	16.1667		0	2.7		-72.3	1	10.4	61.3
115	1	0	0	1	0	0	0	87	2	15.1667	0	69.3		0.95	1.06	130		1	0	0	0	0		7.7	1	7.7		1	5.83333		-34.3	0	0	17.4
116	0	0	0	1	0	0	0	92	2	NA	2	69.8		0.59	0.56	130		0	1	0	0	0		21.7	1	21.7		1	13.2333		-94.1	1	3	45.1
117	1	0	1	1	0	0	0	88	1	11.8333	1	446.0		0.58	1.17	113		1	0	0	0	0		18.6333	1	18.6333		1	13.9		-58.5	1	27.6	21.5
118	1	0	0	1	0	0	0	65	1	7.2	1	106.2		0.73	1.30	128		1	0	0	0	0		23.5333	1	23.5333		1	7.53333		-95.1	1	16.5	15.9
119	1	0	0	1	0	0	0	86	1	116.133	0	44.4		0.81	0.55	119		0	1	0	0	0		34.7667	1	34.7667		1	13.8333		-84.7	1	0	8.4
120	1	0	1	0	0	0	0	86	0	NA	2	217.0		0.64	0.33	117		0	1	0	0	0		8.56667	1	8.56667		0	0			0	3	4.9
121	0	0	0	1	0	0	0	81	0	8.8	1	10.2		1.04	1.43	129		0	1	0	0	0		17.8	1	17.8		1	2.66667		-58.8	1	18.2	10.9
122	1	0	1	1	0	0	0	60	0	15	0	26.0		0.67	0.73	141		1	0	0	0	0		43.2333	1	43.2333		1	8.4		-98.1	1	3.9	17.7
123	0	0	1	0	0	0	1	88	2	NA	2	69.1		0.65	0.30	121		0	1	0	0	0		49.6667	1	49.6667		1	26.4		-98.7	1	0	11.0
124	1	0	0	1	0	0	0	68	2	9.56667	1	38.9		1.77	12.50	97		1	0	0	0	0		17.2	1	17.2		1	6.3		-98.6	1	42.5	37.4
125	1	0	1	0	0	0	0	71	0	12.1667	1	191.6		0.62	0.78	136		1	0	0	0	0		61.1333	0	61.1333		1	27.1667		-99.6	1	4.9	7.5
126	1	0	1	1	0	0	0	87	1	10.7333	1	280.0		0.96	3.29	122		1	0	0	0	0		3.23333	1	3.23333		0	1.86667		-46.4	1	15.7	32.4
127	1	0	1	0	0	0	0	67	0	3.33333	1	19.8		0.81	0.43	127		1	0	0	0	0		12.8333	1	12.8333		1	0.666667		32.3	0	4.9	11.4
128	0	0	0	1	1	1	0	83	1	8.43333	1	51.3		1.15	1.53	133		0	1	0	0	0		39.4	1	39.4		1	7.4		-97.9	1	9.5	17.5
129	0	0	0	1	0	0	0	75	1	51.3	0	172.8		0.65	0.75	119		1	0	0	0	0		3.76667	1	3.76667		1	0.9		137.6	0	38.7	13.3
130	1	0	1	1	0	0	0	67	1	46.6	0	144.0		0.58	0.53	140		0	1	0	0	0		46.8667	1	46.8667		1	20.2667		-99.9	1	0	12.3
131	0	0	1	1	0	0	0	79	0	NA	2	597.6		0.48	0.83	120		1	0	0	0	0		38.0667	1	38.0667		1	5.4		-99.8	1	3	29.9
132	0	0	0	1	0	0	0	75	2	24.6667	0	127.3		2.19	4.01	124		1	0	0	0	0		12.2	1	12.2		1	0.8		43.2	0	31.2	24.0
133	0	0	1	0	0	0	0	79	1	NA	2	9.8		0.79	0.52	123		1	0	0	0	0		61.0333	0	61.0333		1	51.3		-99.4	1	0	8.8
134	1	0	1	0	0	0	0	61	2	9.33333	1	9.0		2.49	0.52	124		0	1	0	0	0		20.5667	1	20.5667		1	2.73333		-85.9	1	21.4	15.1
135	0	0	1	1	0	0	0	64	0	45.7333	0	36.2		0.59	0.90	113		0	1	0	0	0		17.5333	1	17.5333		1	1.43333		37.0	0	0	5.7
136	1	0	0	1	0	0	0	73	1	NA	2	132.5		2.24	1.16	111		1	0	0	0	0		7.9	1	7.9		1	2.73333		-22.6	0	70.5	76.3
137	0	0	0	1	0	1	0	79	1	12.1	1	77.8		0.69	0.31	95		0	1	0	0	0		6.46667	1	6.46667		1	0.8		26.0	0	18.2	30.6
138	1	0	0	1	0	0	0	71	0	NA	2	79.5		0.80	1.90	142		0	1	0	0	0		56	1	56		1	8.3		-22.0	0	0	12.3
139	0	0	1	1	0	0	0	83	2	11.9	1	25.8		0.88	0.41	115		0	1	0	0	0		25.7	1	25.7		1	6.53333		-49.6	0	0	16.5
140	0	0	0	1	0	0	0	66	1	NA	2	6.1		0.48	0.66	140		0	1	0	0	0		59.3667	0	59.3667		0	59.0333		-99.2	1	2	13.3
141	1	0	0	1	0	0	0	67	0	9.03333	1	34.0		0.70	1.09	126		0	1	0	0	0		43.9333	1	43.9333		1	12.1		-88.5	1	0	40.4
142	1	0	1	0	0	0	0	80	1	17.5333	0	10.3		0.59	0.74	141		0	1	0	0	0		30.3	1	30.3		0	28.9333		-99.3	1	6.8	4.8
143	0	0	0	1	0	0	0	78	0	98.0333	0	5.0		0.55	0.62	141		1	0	0	0	0		59.1	1	59.1		1	18.4667		-56.8	1	0	8.1
144	0	0	1	0	0	0	0	85	1	15.4667	0	13.3		0.79	0.33	127		0	1	0	0	0		29.2667	1	29.2667		1	7.36667		-92.6	1	0	11.3
145	1	0	0	1	0	0	0	65	1	35.6667	0	23.2		0.76	0.63	130		0	1	0	0	0		36.9333	1	36.9333		1	13.4333		-98.4	1	0	11.5
146	0	0	1	1	1	0	0	62	2	NA	2	102.9		1.33	2.07	139		1	0	0	0	0		2.7	1	2.7		1	0.8		44.8	0	60.6	181.5
147	1	0	0	1	0	0	0	73	2	214.2	0	27.9		0.85	0.80	125		1	0	0	0	0		29.8667	1	29.8667		1	5.53333		-56.6	1	0	16.8
148	1	0	1	1	0	0	0	68	1	7.5	1	11.3		0.86	0.82	125		1	0	0	0	0		37.4	1	37.4		1	7.43333		-60.2	1	0	22.5
149	1	1	0	1	0	1	1	51	1	7.76667	1	2.2		0.96	0.82	119		1	0	0	0	0		12.1	1	12.1		1	2.33333		-9.1	0	25.3	10.3
150	0	0	0	1	0	0	0	82	1	NA	2	48.1		0.31	0.61	137		0	1	0	0	0		13.6333	1	13.6333		1	6.3		-93.8	1	0	14.5
151	0	0	1	1	1	1	0	72	2	7.7	1	38.0		1.37	2.64	151		0	1	0	0	0		9.53333	1	9.53333		1	2.76667		-65.8	1	55.1	63.7
152	0	0	0	1	0	0	0	68	0	25.0333	0	24.5		0.81	0.29	137		1	0	0	0	0		26.1	1	26.1		1	0.9		57.6	0	0	9.4
153	1	0	0	1	0	0	0	67	0	13.8667	0	23.1		0.77	0.82	132		0	1	0	0	0		39.4333	1	39.4333		1	15.4		-97.1	1	8.6	17.2
154	0	0	1	1	1	0	0	68	1	85.2	0	142.6		1.48	0.95	131		1	0	0	0	0		13.1333	1	13.1333		1	13.1333		52.5	0	23	35.7
155	0	0	1	0	0	0	0	65	0	44.7333	0	146.0		0.91	1.04	146		1	0	0	0	0		41.1333	1	41.1333		1	3.63333		-58.8	1	0	4.0
156	0	0	0	1	0	0	0	76	2	22.9	0	145.5		1.05	1.03	119		0	1	0	0	0		3.4	1	3.4		1	1.86667		-19.0	0	40	42.8
157	0	0	1	0	0	0	0	77	1	NA	2	11.9		0.74	0.41	129		0	1	0	0	0		57.5667	0	57.5667		0	47.3667		-99.8	1	0	9.1
158	0	0	0	1	0	0	0	67	0	22.8333	0	11.3		0.87	0.80	130		1	0	0	0	0		57.4667	0	57.4667		0	22.4		-98.4	1	7.7	9.3
159	1	0	0	1	0	0	0	68	2	10.4333	1	13.3		0.65	1.02	129		0	1	0	0	0		30.2667	1	30.2667		1	26.4667		-92.5	1	11.3	18.0
160	1	0	0	1	0	0	0	81	2	13.7667	0	10.0		0.91	4.47	131		0	1	0	0	0		27.8	1	27.8		1	11.9		-97.5	1	32.6	25.2
161	1	0	0	1	0	1	0	76	1	20.1333	0	7.6		0.76	0.72	138		1	0	0	0	0		19.1667	1	19.1667		1	11.8667		-99.2	1	2	8.7
162	1	0	0	1	0	0	0	72	1	3.43333	1	28.9		1.05	1.69	130		0	1	0	0	0		8.53333	1	8.53333		1	1.5		-75.9	1	23.8	16.8
163	1	0	0	1	0	0	0	78	1	25	0	14.8		1.04	0.50	122		0	1	0	0	0		16.2667	1	16.2667		1	5.6		-85.1	1	8.6	9.5
164	1	0	1	1	0	0	0	66	0	11.7667	1	37.0		0.82	0.56	110		0	1	0	0	0		11.2333	1	11.2333		1	0.933333		162.2	0	12.2	79.9
165	0	0	1	0	1	0	0	73	0	33.8667	0	20.3		0.72	0.30	130		0	1	0	0	0		22.3667	1	22.3667		1	4.6		-82.8	1	0	16.8
166	1	0	1	1	1	0	0	85	2	NA	2	105.6		1.15	0.99	138		0	1	0	0	0		2.86667	1	2.86667		1	2.8		-67.7	1	10.4	22.3
167	1	0	0	1	0	0	0	73	1	19.6667	0	90.9		1.11	0.68	133		0	1	0	0	0		23.8	0	23.8		1	8.23333		-91.0	1	4.9	13.9
168	2	0	0	1	0	0	0	88	1	NA	2	245.0		1.67	4.10	99		0	1	0	0	0		4.7	1	4.7		0	1.43333		-82.6	1	58.7	67.2
169	1	1	0	1	0	0	0	67	1	9.23333	1	2.6		0.98	5.09	89		1	0	0	0	0		12.6	1	12.6		1	1.83333		19.2	0	0	12.3
170	2	0	0	1	0	0	0	64	0	NA	2	13.0		0.88	0.49	125		1	0	0	0	0		18.6333	1	18.6333		1	3.8		-37.6	0	0	7.2
171	0	0	1	1	0	0	0	79	0	42.5667	0	15.5		0.79	0.55	144		1	0	0	0	0		39.2333	1	39.2333		0	5.53333		-76.8	1	0	9.5
172	1	0	0	1	0	0	0	79	0	9.56667	1	6.1		0.87	0.52	126		0	1	0	0	0		34.3333	1	34.3333		1	8.56667		-97.4	1	38.7	14.2
173	2	0	0	1	0	0	0	85	1	NA	2	35.4		0.76	0.41	120		1	0	0	0	0		55.3667	0	55.3667		1	11.3333		-77.1	1	0	8.8
174	0	0	0	1	0	0	0	61	0	44.0667	0	3.4		0.59	0.41	136		1	0	0	0	0		49.8667	0	49.8667		1	22.4		-99.7	1	3	6.5
175	1	0	0	1	0	0	0	84	1	8.23333	1	14.6		0.51	0.61	126		1	0	0	0	0		28	1	28		1	1.83333		-40.2	0	0	5.3
176	1	1	1	1	0	0	0	67	1	10.6333	1	40.5		0.66	0.92	140		0	1	0	0	0		16.2	1	16.2		1	1.8		-89.1	1	7.7	93.5
177	1	1	0	1	1	1	0	72	2	8.36667	1	110.0		12.91	3.84	113		0	1	0	0	0		1.23333	1	1.23333		1	0.9			0	81.3	3870.7
178	0	0	0	1	0	0	0	94	2	29.9667	0	43.0		0.67	0.93	141		0	1	0	0	0		27.1	1	27.1		1	7.56667		-95.1	1	0	7.0
179	0	0	0	1	0	0	0	57	0	NA	2	5.8		0.83	0.91	130		1	0	0	0	0		29.5333	1	29.5333		1	0.9		89.7	0	0	7.7
180	1	1	1	1	0	0	0	68	0	14.0333	0	10.0		0.99	2.15	150		0	1	0	0	0		16.5	1	16.5		1	1.86667		20.0	0	60.6	31.1
181	1	1	0	1	0	0	0	69	0	25.9	0	7.0		0.70	1.16	149		1	0	0	0	0		52.0333	0	52.0333		1	26.0667		-99.6	1	0	9.4
182	1	1	0	1	0	0	0	61	0	18.1667	0	3.2		0.63	0.55	144		0	1	0	0	0		35.0667	1	35.0667		1	14.9333		-80.3	1	0	28.9
183	1	0	1	1	0	0	0	74	1	32.5667	0	1.7		0.90	0.58	103		0	1	0	0	0		6.93333	1	6.93333		0	2.76667		-85.9	1	4.9	19.2
184	0	0	0	1	0	0	0	56	0	28.7333	0	514.0		0.71	0.64	141		1	0	0	0	0		53.7	0	53.7		1	13.6333		-93.2	1	0	11.3
185	0	0	0	1	1	0	0	79	0	3	1	508.6		0.62	0.92	119		0	1	0	0	0		10.1333	1	10.1333		1	4.76667		-81.2	1	0	11.5
186	2	0	0	0	0	0	1	87	1	7.1	1	36.0		0.77	0.61	95		1	0	0	0	0		20.5667	1	20.5667		1	17.8		-94.2	1	0	6.6
187	0	0	1	1	0	0	0	75	0	21.4667	0	34.4		0.71	0.38	133		1	0	0	0	0		53.4667	0	53.4667		0	3.5		-97.2	1	5	8.9
188	1	0	0	1	0	0	0	62	0	40.9	0	4.7		0.57	0.62	145		1	0	0	0	0		52.0333	0	52.0333		0	51.7333		-99.4	1	0	55.0
189	0	0	0	1	0	0	0	66	1	36.5	0	481.8		0.74	1.75	126		1	0	0	0	0		28.6333	1	28.6333		1	11.1667		-99.5	1	8.6	9.5
190	0	0	1	1	0	0	0	87	0	18.0667	0	150.2		0.80	0.56	114		0	1	0	0	0		36.9	1	36.9		1	6.5		-98.9	1	14.8	10.9
191	1	0	1	1	0	0	1	72	1	18.1	0	53.4		1.02	1.07	140		1	0	0	0	0		22	1	22		1	2.76667		-86.9	1	14	29.5
192	0	0	0	1	0	0	0	64	1	NA	2	21.1		0.84	0.52	140		1	0	0	0	0		51.2333	0	51.2333		1	30.3333		-53.8	1	3	13.1
193	0	1	0	1	0	0	0	67	1	7.96667	1	46.0		4.03	2.42	116		1	0	0	0	0		3.33333	1	3.33333		1	0.866667		104.0	0	55.6	236
194	1	0	1	1	0	0	0	76	2	6.5	1	2817.0		0.71	0.91	111		1	0	0	0	0		3.66667	1	3.66667		1	0.7		27.1	0	5.8	25.2
195	1	0	0	1	0	0	0	76	1	10.2	1	3.1		0.78	1.37	125		0	1	0	0	0		26.7667	1	26.7667		1	8.66667		-57.4	1	7.7	12.2
196	1	1	1	1	0	0	0	61	0	11.3667	1	4.0		0.69	0.76	156		0	1	0	0	0		16	1	16		1	5.6		-91.3	1	2	12.9
197	1	0	0	1	0	0	1	75	1	17.2333	0	90.6		0.74	1.34	117		1	0	0	0	0		33.7333	1	33.7333		1	18.3667		-85.2	1	14.8	20.6
198	1	0	0	1	0	0	0	70	0	3.23333	1	52.0		1.29	5.04	129		1	0	0	0	0		22.1333	1	22.1333		1	0.933333		42.3	0	35.4	41.3
199	2	0	1	1	0	0	1	78	0	37.3333	0	9.8		0.79	0.67	130		1	0	0	0	0		44.6	1	44.6		1	2.9			0	0	10.3
200	0	0	0	1	0	0	0	82	0	NA	2	166.2		0.65	0.49	118		1	0	0	0	0		51	0	51		1	26.5		-99.2	1	0	6.4
201	1	0	0	1	0	0	0	82	1	50.2333	0	3.8		0.61	0.54	131		0	1	0	0	0		38.1333	1	38.1333		1	11.3667		-37.4	0	0	15.9
202	2	0	1	0	0	0	0	70	0	NA	2	5.7		0.65	0.41	130		1	0	0	0	0		37.4667	0	37.4667		0	45.3		-98.6	1	2	14.2
001-001	2	0	0	1	1	0	1	60	0		1	7.8	0.7	0.955556	1.11538	136		0	0	0	1	0		37.7	1	37.5333		1	7.76667		-95	1	19.8	21.6
002-001	2	0	1	0	0	0	1	69	1		1	25.5	0.8	0.666667	0.661538	155		1	0	0	0	0		8.13333	1	8.06667		1	2.6		-36.4	0	3.9	14.76
002-002	2	1	1	1	0	0	1	69	0		1	76.8	0.94	0.72	0.684615	148		0	0	0	1	0		28.5	0	28.4		0	6.7		-89.7	1	4.9	9.03
002-003	2	0	1	1	0	0	1	74	1		1	163	0.74	0.915556	2.07692	132		1	0	0	0	0		12.7333	1	12.5667		1	2.8		-66.3	1	33.3	NA
003-002	2	0	0	1	0	0	0	73	1		1	38	0.76	0.675	0.948148	124		0	0	0	1	0		47.8667	0	47.8333		1	8.4		-96.1	1	8.6	20.04
003-005	2	0	0	1	0	0	0	60	1		1	11	0.8	0.6625	0.555556	131		0	1	0	0	0		47.5667	0	47.5333		0	46.8333		-99.3	1	0	30.87
003-008	2	0	0	1	0	0	0	75	1		1	17	0.76	0.716667	0.533333	143		0	0	0	1	0		46.4333	0	46.4		1	6.26667		-79.4	1	0	36.27
003-010	2	1	0	1	0	0	0	69	2		1	24	0.54	2.68333	4.59259	123		0	0	0	1	0		5.13333	1	5.1		0	0			0	51.3	3748
003-012	2	0	1	1	0	0	0	55	0		1	610	0.66	0.5625	0.933333	96		0	1	0	0	0		9.13333	1	9.13333		1	2.13333		-88.4	1	23.8	205
003-014	2	0	1	1	0	0	0	63	1		1	9.4	0.78	0.775	0.614815	128		0	0	0	1	0		24.3667	1	24.3333		1	9.26667		-74.5	1	7.7	14.53
003-016	2	0	1	0	0	1	0	70	1		1	110	0.68	1.525	1.59259	116		1	0	0	0	0		10.2333	1	10.2		1	2.8		-56.4	1	78	254
003-020	2	0	0	1	0	0	1	77	0		1	17	0.66	3.38333	1.32593	116		0	0	0	1	0		19.0667	0	19.0333		1	9.96667		-91.2	1	27.6	NA
003-021	2	1	1	1	1	1	1	60	1		0	72	0.54	6.71667	2.15556	91		0	1	0	0	0		5.8	1	5.76667		0	3.23333		0	0	64.4	NA
005-001	2	0	1	1	0	0	0	67	0		1	2.94	0.888889	0.569565	0.55	132		0	0	0	1	0		29.1667	0	29.1		0	19.6333		-99.7	1	0	10.7
005-003	2	0	1	0	0	1	1	65	1		0	42.76	0.888889	1.28696	0.633333	128		0	1	0	0	0		17.3667	0	16.8667		0	2		-79.8	1	13.1	NA
006-002	2	1	1	1	0	0	0	59	1		1	12	0.8	0.690909	1.18333	136		0	0	0	1	0		33.7667	0	33.6		1	10		-90	1	0	15.72
006-004	2	0	1	1	0	0	0	62	1		0	92	0.74	0.768182	0.583333	128		0	0	0	1	0		24.6667	0	24.4667		1	15.6		-99.9	1	2	9.75
006-005	2	1	1	1	0	0	0	51	1		1	18	0.7	0.718182	2.93333	134		1	0	0	0	0		14.5	1	13.9333		1	1.63333		0	0	42.5	NA
006-006	2	0	1	1	0	1	0	62	0		0	181	0.76	0.627273	0.866667	146		1	0	0	0	0		19.7667	0	19.2667		1	14.1333		-99.4	1	8.5	NA
006-008	2	0	1	1	0	0	1	71	0		1	33	0.72	0.75	0.741667	128		1	0	0	0	0		6.83333	1	6.6		1	1.53333		0	0	10.4	NA
010-001	2	1	1	1	1	0	0	76	1		1	152.2	0.66	0.986957	3.37333	93		1	0	0	0	0		7.86667	1	7.73333		1	2.8		-93.7	1	37.4	33.48
010-002	2	0	1	0	0	0	0	69	0		1	29.02	0.76	1.02609	0.88	143		0	1	0	0	0		25.5667	0	25.5		1	4.83333		-95.4	1	29.1	20.4
010-003	2	0	1	1	0	0	0	70	1		1	37.8	0.78	0.973913	1.28	136		1	0	0	0	0		15.6	1	15.5333		1	4.73333		-83.4	1	24.6	34.46
010-004	2	0	1	1	0	0	1	78	1		1	279.24	0.72	1.06522	0.5	136		0	0	0	1	0		15.2667	1	15.2		1	5.33333		-37.4	0	16.5	NA
012-001	2	0	0	1	0	0	0	71	1		1	114.57	0.72	0.846667	0.658333	147		1	0	0	0	0		15.5	1	15.4667		1	1.36667		0	0	36.7	24
012-002	2	0	1	1	1	1	1	76	0		1	14.25	0.92	0.785	1.19167	123		0	0	0	1	0		19.2	1	19.1667		1	4.16667		-45.7	0	13.1	13.9
012-003	2	0	0	1	1	1	0	53	2		1	6.7	0.84	0.786667	1.3	134		1	0	0	0	0		27.5667	1	27.5		1	4.13333		-80.4	1	3	18.4
012-004	2	1	1	1	0	0	0	69	0		1	9.33	0.84	0.771667	1.75	139		0	1	0	0	0		21.5	0	21.4667		1	11.8667		-98.6	1	7.7	75
012-005	2	1	0	1	1	1	0	74	1		1	110.49	0.72	2.79833	2.09167	110		0	0	0	1	0		8.13333	1	7.96667		0	2.83333		0	0	55.1	NA
012-006	2	1	0	1	1	0	1	84	0		1	56.85	0.9	1.44167	1.58333	127		0	1	0	0	0		5.46667	1	5.43333		1	1.36667		0	0	46.7	NA
016-001	2	0	1	1	1	1	0	82	0		0	17.7	0.784314	1.33636	0.576	154		1	0	0	0	0		3.2	1	3		0	2.86667		-21.5	0	54	105.6
016-002	2	0	0	1	1	1	1	78	1		1	51.9	0.686275	2.59091	1.848	112		0	0	0	1	0		16	1	15.9333		1	6.73333		-88.6	1	78.8	228
016-003	2	0	1	1	0	0	0	81	0		1	40.4	0.745098	0.781818	0.752	115		1	0	0	0	0		38.1667	0	37.9667		1	5.03333		-79.7	1	0	15.15
016-007	2	0	1	1	0	0	0	73	0		1	65	0.882353	0.909091	1.384	141		0	0	0	1	0		23.1333	0	23.0667		1	15.4		-99.7	1	9.5	11.2
016-009	2	0	0	1	0	0	0	51	0		1	21.1	0.803922	0.75	0.432	128		0	0	0	1	0		17.8	0	17.7333		1	9.03333		-99.5	1	13.1	NA
016-010	2	1	1	1	0	0	0	73	1		0	33	0.745098	1.03636	1.208	139		1	0	0	0	0		17.2	0	17.0333		1	1.5		-0.9	0	31.2	NA
018-003	2	0	1	1	1	1	0	57	1		0	23.14	0.8	0.975	1.26154	135		1	0	0	0	0		7.93333	1	7.9		0	0.833333		0	0	78	38.8
018-004	2	1	1	1	1	0	0	53	1		1	23.95	0.76	0.3875	4.02308	125		0	0	0	1	0		19.7667	1	19.7333		1	4.36667		-58.1	1	15.7	63.3
018-005	2	0	0	1	0	1	1	58	1		1	33.04	0.86	1.04167	0.546154	147		0	0	0	1	0		5.16667	1	5.13333		1	2.06667		-35.1	0	50.2	20.4
018-006	2	0	0	0	0	1	0	65	1		0	26.58	0.84	0.375	0.846154	122		0	1	0	0	0		15.6	0	15.5667		1	5.63333		-99.9	1	41.3	NA
018-007	2	1	0	1	0	0	0	56	0		1	31.62	0.96	0.364583	0.5	139		1	0	0	0	0		11.7	0	11.5		1	7.03333		-96.1	1	5.8	NA
018-008	2	0	0	1	0	0	1	75	1		1	4.4	0.76	0.347917	2.26154	142		0	0	0	1	0		10.1667	0	9.96667		0	1.86667		-72.8	1	49.1	NA
026-001	2	0	1	1	1	0	0	63	1		1	34	0.788462	1.24348	1.94545	125		1	0	0	0	0		42.5667	0	42.5333		1	25.2		-99.2	1	22.2	NA
026-002	2	0	1	1	0	0	0	63	0		1	27.19	0.788462	1	0.618182	137		0	1	0	0	0		22.3667	1	22.3		1	4.83333		-57	1	11.3	90.1
026-003	2	0	1	1	1	0	1	63	0		1	152.7	0.730769	1.28696	2.34545	116		0	1	0	0	0		15.7667	1	15.7		0	5.7		-73.9	1	56.6	2.53
026-006	2	0	1	0	0	0	0	57	0		1	38.45	0.75	0.786957	0.736364	142		0	0	0	1	0		26.7	0	26.5333		1	14.6333		-97.2	1	0	4.7
026-007	2	0	1	1	1	1	0	68	1		1	4765	0.711538	2.14783	2.04545	130		0	1	0	0	0		8.83333	1	8.76667		0	17.0667		-98.5	1	8.6	9.71
026-008	2	0	1	1	0	0	1	78	0		1	78.08	0.711538	1.0087	4.44545	147		0	1	0	0	0		20.8333	0	20.8		1	7.7		-96.8	1	26.5	25.44
026-010	2	0	0	0	1	0	0	81	2		0	20.72	0.653846	0.734783	1.07273	145		0	0	0	1	0		18.9667	0	18.9333		0	18.9667		-49.3	0	0	38.3
026-011	2	0	0	1	0	0	0	70	0		1	2.74	0.711538	0.769565	0.790909	156		0	1	0	0	0		16.9667	0	16.8333		1	12.6667		-36.5	0	0	NA
026-012	2	0	1	1	1	0	0	58	0		0	93.73	0.653846	2.59565	7.80909	133		0	0	0	1	0		11.4333	0	11.4		1	5.83333		-96.3	1	52.9	NA
026-013	2	0	1	1	1	0	0	69	0		1	7.44		0.595652	0.690909	131		0	1	0	0	0		12.6333	0	12.6333		0	12.6333		-93.8	1	29.1	NA
026-015	2	0	1	1	0	0	0	58	1		1	59.58	0.75	1.55217	0.627273	128		0	0	0	1	0		7.13333	0	7.1		0	6.36667		-62.8	1	26.8	NA
028-002	2	0	0	1	0	0	0	65	2		0	315	0.66	2.05263	1.76471	92		0	0	0	1	0		8.26667	1	8.2		1	3.03333		-37.7	0	82.7	453
028-003	2	0	1	1	0	0	0	77	1		1	233.8	0.847826	1.49268	0.713235	121		0	1	0	0	0		32.5667	0	32.3667		0	17		-95.9	1	2	23
028-005	2	1	1	1	0	0	1	68	1		1	9.89	0.782609	0.990244	0.735294	125		0	1	0	0	0		13.0333	1	12.8		0	1.4		-16.5	0	6.8	45.8
028-007	2	1	0	1	0	0	0	73	1		1	1.9	0.913043	0.536585	0.419118	121		0	0	0	1	0		14.6	1	14.5		1	5		-95.8	1	7.7	14.6
028-008	2	0	0	1	0	0	0	68	0		1	6.32	0.869565	0.882927	0.823529	148		0	0	0	1	0		16.3	0	16.2		1	5		-3.9	0	0	NA
028-009	2	1	0	1	0	0	0	58	0		1	19.82	0.804348	1.24878	0.860294	135		1	0	0	0	0		12.1333	0	12.0333		0	12.0333		-99.4	1	0	NA
900-001	2	1	0	1	0	0	0	61	1		1	13.3	0.893617	1.95909	4.14167	123		1	0	0	0	0		8.43333	1	8.3		0	1.83333		0	0	25.3	NA
900-002	2	1	1	0	1	0	0	60	0		1	3.2	0.957447	0.909091	0.533333	126		0	0	0	1	0		21	0	20.9333		1	9.06667		-72.4	1	0	NA
900-003	2	1	0	0	0	0	1	59	0		1	2.06	0.808511	1.05	0.883333	131		0	0	0	1	0		15.3667	0	15.2333		0	2.8		-64	1	0	NA
900-005	2	1	1	0	0	0	0	69	1		1	5.32	0.7	1.40455	0.727273	126		0	0	0	1	0		11.4667	0	11.3		1	3.4		-40.9	0	14	NA
900-006	2	1	0	1	0	0	0	77	0		1	87.4	0.62	1	0.727273	128		0	1	0	0	0		12.8333	0	12.7333		0	12.0667		-100	1	15.7	NA
901-001	2	1	1	1	0	0	0	65	1		1	7.9	0.911111	0.94	1.62727	146		0	0	0	1	0		1.66667	0	1.63333		0	0.966667		0	0	9.5	NA
901-002	2	1	1	0	0	1	0	63	1		1	66.2	0.777778	1.32	1.25455	131		0	1	0	0	0		19.6667	1	19.5667		0	2.1		0	0	0	NA
901-004	2	1	1	0	0	0	0	59	1		1	38.4	0.866667	1.035	1.00909	134		0	0	0	1	0		13.1333	0	13.1		0	3.46667		-87.9	1	0	NA
								72.1911				109.444
								97.5397				0.02
								45.0877				5800
	Baseline
	Age (mean/range)	72(45-98)	Median!!!
	De Novo metastatic disease	44% (excluding OZM)
	Additional treatment for mCSPC	0.18
	ECOG PS 0 - 1	0.74
	2021-03-02	0.121849
	UKN	0.14
	time from ADT to 1LmCRPC (median/range)	18(1-237) (excluding OZM)
	CRPC within 12 months	0.38
	LN metasteses	0.47
	Bone metastases	0.82
	Lung metastases	0.11
	Liver metastases	0.09
	Other Metastases	0.11
	PSA (ng / mL)	109.84 (0.02-5800)
	ALP (ULN)	0.33
	LDH (ULN)	0.21
	Hemoglobin (g / L)
	Albumin <40 (g/l)
	1L treatment
	abiraterone	0.4
	enzalutamide	0.51
	docataxel	0.015
	cabazitaxel	0.065
	Other	0.017
	F/U time (median/range)	19 (1-75)

## Sheet: All GUBB sample key (tmp)
Sample_ID	Duplicate	Notes	Patient_ID	Original_ID_from_file	Sample_ID_date
GU-16-001-cfDNA-UMI-2016Oct26.bam	0		16-001	2016-10-26
GU-16-002-cfDNA-UMI-2016Nov02.bam	0		16-002	2016-11-02
GU-16-002-cfDNA-UMI-2017Mar30.bam	0		16-002	2017-03-30
GU-16-002-cfDNA-UMI-2017Aug10.bam	0		16-002	2017-08-10
GU-16-002-cfDNA-UMI-2018Apr11.bam	0		16-002	2018-04-11
GU-16-002-cfDNA-UMI-2018Feb07.bam	0		16-002	2018-02-07
GU-16-002-cfDNA-UMI-2018Oct17.bam	0		16-002	2018-10-17
GU-16-011-cfDNA-OnTreatment-2017Jan17.bam	0		16-011	2017-01-17
GU-16-011-cfDNA-UMI-2016Nov07.bam	0		16-011	2016-11-07
GU-16-011-cfDNA-UMI-2017Apr25.bam	0		16-011	2017-04-25
GU-16-012-cfDNA-OnTreatment-2017Feb01.bam	0		16-012	2017-02-01
GU-16-012-cfDNA-OnTreatment-2018Oct24.bam	0		16-012	2018-10-24
GU-16-012-cfDNA-UMI-2016Nov14.bam	0		16-012	2016-11-14
GU-16-013-cfDNA-UMI-2016Nov21.bam	0		16-013	2016-11-21
GU-16-013-cfDNA-UMI-2017Feb01.bam	0		16-013	2017-02-01
GU-16-013-cfDNA-UMI-2017Oct25.bam	0		16-013	2017-10-25
GU-16-013-cfDNA-UMI-2018Jun18.bam	0		16-013	2018-06-18
GU-16-016-cfDNA-OnTreatment-2017Mar20.bam	0		16-016	2017-03-20
GU-16-016-cfDNA-UMI-2016Dec12.bam	0		16-016	2016-12-12
GU-16-017-cfDNA-UMI-2016Dec14.bam	0		16-017	2016-12-14
GU-16-026-cfDNA-UMI-2016Nov16.bam	0		16-026	2016-11-16
GU-16-026-cfDNA-UMI-2017Feb16.bam	0		16-026	2017-02-16
GU-16-026-cfDNA-UMI-2017Sep28.bam	0		16-026	2017Sep28
GU-16-026-cfDNA-UMI-2017Dec13.bam	0		16-026	2017-12-13
GU-16-028-cfDNA-OnTreatment-2017Mar23.bam	0		16-028	2017-03-23
GU-16-028-cfDNA-UMI-2016Dec15.bam	0		16-028	2016-12-15
GU-16-029-cfDNA-UMI-2016Dec16.bam	0		16-029	2016-12-16
GU-16-029-cfDNA-UMI-2017Mar13.bam	0		16-029	2017-03-13
GU-17-001-cfDNA-OnTreatment-2017Apr13.bam	0		17-001	2017-04-13
GU-17-001-cfDNA-UMI-2017Jan05.bam	0		17-001	2017-01-05
GU-17-001-cfDNA-UMI-2018Apr04.bam	0		17-001	2018-04-04
GU-17-002-cfDNA-OnTreatment-2017Apr03.bam	0		17-002	2017-04-03
GU-17-002-cfDNA-UMI-2017Jan06.bam	0		17-002	2017-01-06
GU-17-005-cfDNA-UMI-2017Apr13.bam	0		17-005	2017-04-13
GU-17-005-cfDNA-UMI-2017Jan25.bam	0		17-005	2017-01-25
GU-17-006-cfDNA-OnTreatment-2017Apr21.bam	0		17-006	2017-04-21
GU-17-006-cfDNA-UMI-2017Jan26.bam	0		17-006	2017-01-26
GU-17-007-cfDNA-OnTreatment-2017Apr27.bam	0		17-007	2017-04-27
GU-17-007-cfDNA-UMI-2017Jan26.bam	0		17-007	2017-01-26
GU-17-010-cfDNA-OnTreatment-2017Apr26.bam	0		17-010	2017-04-26
GU-17-010-cfDNA-UMI-2017Feb02.bam	0		17-010	2017-02-02
GU-17-019-cfDNA-UMI-2017Jun02.bam	0		17-019	2017-06-02
GU-17-019-cfDNA-UMI-2017Mar03.bam	0		17-019	2017-03-03
GU-17-020-cfDNA-OnTreatment-2017Mar27.bam	0		17-020	2017-03-27
GU-17-020-cfDNA-OnTreatment-2017Nov28.bam	0		17-020	2017-11-28
GU-17-020-cfDNA-UMI-2017Jan11.bam	0		17-020	2017-01-11
GU-17-020-cfDNA-UMI-2017Jul19.bam	0		17-020	2017-07-19
GU-17-020-cfDNA-UMI-2018Mar05.bam	0		17-020	2018-03-05
GU-17-021-cfDNA-UMI-2018Jul23.bam	0		17-021	2018-07-23
GU-17-021-cfDNA-UMI-2018Mar12.bam	0		17-021	2018-03-12
GU-17-022-1st-cfDNA.bam	0	Manually imputed	17-022	2017-01-18
GU-17-022-cfDNA-OnTreatmentUMI-2019May08.bam	0		17-022	2019-05-08
GU-17-022-cfDNA-UMI-2017Aug29.bam	0		17-022	2017-08-29
GU-17-022-cfDNA-UMI-2018Apr03.bam	0		17-022	2018-04-03
GU-17-022-cfDNA-UMI-2018Sep19.bam	0		17-022	2018Sep19
GU-17-023-cfDNA-UMI-2017Feb06.bam	0		17-023	2017-02-06
GU-17-024-cfDNA-OnTreatment-2017May02.bam	0		17-024	2017-05-02
GU-17-024-cfDNA-UMI-2017Feb01.bam	0		17-024	2017-02-01
GU-17-025-1st-cfDNA.bam	0	Manually imputed	17-025	2017-02-20
GU-17-025-2nd-cfDNA.bam	0	Manually imputed	17-025	2017-05-08
GU-17-025-cfDNA-OnTreatment-2018May15.bam	0		17-025	2018-05-15
GU-17-026-cfDNA-OnTreatment-2017Apr26.bam	0		17-026	2017-04-26
GU-17-026-cfDNA-UMI-2017Feb06.bam	0		17-026	2017-02-06
GU-17-028-cfDNA-OnTreatment-2017May10.bam	0		17-028	2017-05-10
GU-17-028-cfDNA-UMI-2017Feb21.bam	0		17-028	2017-02-21
GU-17-029-cfDNA-Baseline-2017Feb27.bam	0		17-029	2017-02-27
GU-17-029-cfDNA-OnTreatment-2017May15.bam	0		17-029	2017-05-15
GU-17-029-cfDNA-UMI-2018Aug07.bam	0		17-029	2018-08-07
GU-17-030-cfDNA.bam	0	Manually imputed	17-030	2017-03-06
GU-17-030-cfDNA-OnTreatment-2017Jun12.bam	0		17-030	2017-06-12
GU-17-031-cfDNA-Baseline-2017Mar08.bam	0		17-031	2017-03-08
GU-17-031-cfDNA-OnTreatment-2017Aug09.bam	0		17-031	2017-08-09
GU-17-031-cfDNA-UMI-2017Jun13.bam	0		17-031	2017-06-13
GU-17-033-1st-cfDNA.bam	0	Manually imputed	17-033	2017-03-15
GU-17-033-cfDNA-UMI-2017Sep21.bam	0		17-033	2017Sep21
GU-17-037-cfDNA-OnTreatment-2017Jul24.bam	0		17-037	2017-07-24
GU-17-037-cfDNA-UMI-2017Apr25.bam	0		17-037	2017-04-25
GU-17-037-cfDNA-UMI-2018Jul24.bam	0		17-037	2018-07-24
GU-17-038-cfDNA-UMI-2017May02.bam	0		17-038	2017-05-02
GU-17-039-cfDNA-UMI-2017May03.bam	0		17-039	2017-05-03
GU-17-041-1st-cfDNA.bam	0	Manually imputed	17-041	2017-02-20
GU-17-044-cfDNA-UMI-2018Apr17.bam	0		17-044	2018-04-17
GU-17-044-cfDNA-UMI-2018Jan11.bam	0		17-044	2018-01-11
GU-17-046-cfDNA.bam	0	Manually imputed	17-046	2017-03-20
GU-17-046-cfDNA-UMI-2017May18.bam	0		17-046	2017-05-18
GU-17-054-cfDNA-Baseline-2017Apr06.bam	0		17-054	2017-04-06
GU-17-054-cfDNA-OnTreatment-2017Jun15.bam	0		17-054	2017-06-15
GU-17-054-cfDNA-UMI-2018Aug20.bam	0		17-054	2018-08-20
GU-17-055-cfDNA-UMI-2017Apr13.bam	0		17-055	2017-04-13
GU-17-061-1st-cfDNA.bam	0	Manually imputed	17-061	2017-03-27
GU-17-061-cfDNA-OnTreatment-2017Apr19.bam	0		17-061	2017-04-19
GU-17-061-cfDNA-UMI-2017Jul12.bam	0		17-061	2017-07-12
GU-17-064-cfDNA-OnTreatment-2017Oct04.bam	0		17-064	2017-10-04
GU-17-064-cfDNA-OnTreatment-2018Oct31.bam	0		17-064	2018-10-31
GU-17-064-cfDNA-UMI-2017Jul31.bam	0		17-064	2017-07-31
GU-17-064-cfDNA-UMI-2018Feb22.bam	0		17-064	2018-02-22
GU-17-065-cfDNA-OnTreatment-2017Oct30.bam	0		17-065	2017-10-30
GU-17-065-cfDNA-UMI-2017Jul04.bam	0		17-065	2017-07-04
GU-17-067-cfDNA-OnTreatment-2018Mar07.bam	0		17-067	2018-03-07
GU-17-067-cfDNA-OnTreatmentUMI-2018May23.bam	0		17-067	2018-05-23
GU-17-067-cfDNA-UMI-2017Oct04.bam	0		17-067	2017-10-04
GU-17-067-cfDNA-UMI-2018Jul17.bam	0		17-067	2018-07-17
GU-17-069-cfDNA-UMI-2017Oct24.bam	0		17-069	2017-10-24
GU-17-069-cfDNA-UMI-2018Mar12.bam	0		17-069	2018-03-12
GU-17-072-cfDNA-UMI-2017Jun05.bam	0		17-072	2017-06-05
GU-17-075-24Jul2017-cfDNA.bam	0	Manually imputed	17-075	2017-07-24
GU-17-075-cfDNA-UMI-2018Jan23.bam	0		17-075	2018-01-23
GU-17-077-cfDNA-UMI-2017Oct03.bam	0		17-077	2017-10-03
GU-17-082-cfDNA-Baseline-2017Apr12.bam	0		17-082	2017-04-12
GU-17-082-cfDNA-OnTreatment-2017Sep14.bam	0		17-082	2017Sep14
GU-17-082-cfDNA-UMI-2017Dec07.bam	0		17-082	2017-12-07
GU-17-092-cfDNA-UMI-2017May02.bam	0		17-092	2017-05-02
GU-17-092-cfDNA-OnTreatment-2019Aug28.bam	0		17-092	2019-08-28
GU-17-093-cfDNA-OnTreatment-2017Aug17.bam	0		17-093	2017-08-17
GU-17-093-cfDNA-UMI-2017May11.bam	0		17-093	2017-05-11
GU-17-105-cfDNA-UMI-2017Jun01.bam	0		17-105	2017-06-01
GU-17-105-cfDNA-UMI-2017Sep18.bam	0		17-105	2017Sep18
GU-17-111-1st-cfDNA.bam	0	Manually imputed	17-111	2017-05-09
GU-17-117-cfDNA-OnTreatment-2017Sep20.bam	0		17-117	2017Sep20
GU-17-117-cfDNA-UMI-2017Jun05.bam	0		17-117	2017-06-05
GU-17-117-cfDNA-UMI-2018Sep13.bam	0		17-117	2018Sep13
GU-17-119-cfDNA-OnTreatment-2018May22.bam	0		17-119	2018-05-22
GU-17-123-cfDNA-OnTreatment-2017Sep08.bam	0		17-123	2017Sep08
GU-17-123-cfDNA-OnTreatmentUMI-2018Oct30.bam	0		17-123	2018-10-30
GU-17-123-cfDNA-UMI-2017Jun20.bam	0		17-123	2017-06-20
GU-17-123-cfDNA-UMI-2018Jul11.bam	0		17-123	2018-07-11
GU-17-124-cfDNA-OnTreatment-2017Sep25.bam	0		17-124	2017Sep25
GU-17-124-cfDNA-UMI-2017Jun26.bam	0		17-124	2017-06-26
GU-17-125-1st-cfDNA.bam	0	Manually imputed	17-125	2017-06-26
GU-17-125-cfDNA-OnTreatment-2017Oct10.bam	0		17-125	2017-10-10
GU-17-131-cfDNA-OnTreatment-2020Feb09.bam	0		17-131	2020-02-09
GU-17-131-cfDNA-OnTreatment-2017Oct10.bam	0		17-131	2017-10-10
GU-17-131-cfDNA-UMI-2017Jun26.bam	0		17-131	2017-06-26
GU-17-148-cfDNA-OnTreatment-2017Oct18.bam	0		17-148	2017-10-18
GU-17-148-cfDNA-UMI-2017Jun02.bam	0		17-148	2017-06-02
GU-17-150-cfDNA-UMI-2017Nov07.bam	0		17-150	2017-11-07
GU-17-150-cfDNA-UMI-2017Oct17.bam	0		17-150	2017-10-17
GU-17-150-cfDNA-UMI-2018Jan31.bam	0		17-150	2018-01-31
GU-17-157-cfDNA-UMI-2017Jun12.bam	0		17-157	2017-06-12
GU-17-163-cfDNA-UMI-2017Jun13.bam	0		17-163	2017-06-13
GU-17-163-cfDNA-UMI-2017Sep06.bam	0		17-163	2017Sep06
GU-17-165-cfDNA-OnTreatment-2017Oct25.bam	0		17-165	2017-10-25
GU-17-165-cfDNA-UMI-2017Jul06.bam	0		17-165	2017-07-06
GU-17-171-cfDNA-OnTreatment-2017Nov03.bam	0		17-171	2017-11-03
GU-17-171-cfDNA-UMI-2017Jul06.bam	0		17-171	2017-07-06
GU-17-174-cfDNA-OnTreatment-2017Sep28.bam	0		17-174	2017Sep28
GU-17-174-cfDNA-UMI-2017Jun29.bam	0		17-174	2017-06-29
GU-17-184-cfDNA-OnTreatment-2017Nov20.bam	0		17-184	2017-11-20
GU-17-184-cfDNA-UMI-2017Jul31.bam	0		17-184	2017-07-31
GU-17-190-cfDNA-OnTreatment-2017Dec11.bam	0		17-190	2017-12-11
GU-17-190-cfDNA-OnTreatment-2018Aug02.bam	0		17-190	2018-08-02
GU-17-190-cfDNA-UMI-2017Sep25.bam	0		17-190	2017Sep25
GU-17-192-cfDNA-OnTreatment-2018Jan08.bam	0		17-192	2018-01-08
GU-17-192-cfDNA-UMI-2017Sep26.bam	0		17-192	2017Sep26
GU-17-193-cfDNA-Baseline-2017Dec20.bam	0		17-193	2017-12-20
GU-17-193-cfDNA-OnTreatment-2018Apr11.bam	0		17-193	2018-04-11
GU-17-195-cfDNA-OnTreatment-2018Jan09.bam	0		17-195	2018-01-09
GU-17-195-cfDNA-UMI-2017Oct02.bam	0		17-195	2017-10-02
GU-17-199-cfDNA-UMI-2017Nov06.bam	0		17-199	2017-11-06
GU-17-202-cfDNA-Baseline-2017Dec06.bam	0		17-202	2017-12-06
GU-17-202-cfDNA-OnTreatment-2018Mar14.bam	0		17-202	2018-03-14
GU-17-205-cfDNA-UMI-2017Oct31.bam	0		17-205	2017-10-31
GU-17-205-cfDNA-UMI-2018Feb26.bam	0		17-205	2018-02-26
GU-17-211-cfDNA-OnTreatment-2018Mar19.bam	1	Duplicated (i.e. there are 2 March 19th samples)	17-211	2018-03-19
GU-17-211-cfDNA-UMI-2018Jun29.bam	0		17-211	2018-06-29
GU-17-211-cfDNA-UMI-2018Oct30.bam	0		17-211	2018-10-30
GU-17-213-cfDNA-UMI-2017Nov29.bam	0		17-213	2017-11-29
GU-17-222-cfDNA-OnTreatment-2017Oct31.bam	0		17-222	2017-10-31
GU-17-222-cfDNA-UMI-2017Jul27.bam	0		17-222	2017-07-27
GU-17-244-cfDNA-UMI-2017Aug29.bam	0		17-244	2017-08-29
GU-17-251-cfDNA-OnTreatment-2017Oct17.bam	0		17-251	2017-10-17
GU-17-251-cfDNA-UMI-2017Aug15.bam	0		17-251	2017-08-15
GU-17-251-cfDNA-UMI-2017Dec18.bam	0		17-251	2017-12-18
GU-17-252-UMI-cfDNA-16Aug2017.bam	0	Manually imputed	17-252	2017-08-16
GU-17-252-cfDNA-OnTreatment-2017Nov06.bam	0		17-252	2017-11-06
GU-17-269-cfDNA-Baseline-2017Oct06.bam	0		17-269	2017-10-06
GU-17-269-cfDNA-OnTreatment-2017Dec07.bam	0		17-269	2017-12-07
GU-17-295-cfDNA-UMI-2017Nov08.bam	0		17-295	2017-11-08
GU-17-295-cfDNA-UMI-2018Dec11.bam	0		17-295	2018-12-11
GU-17-295-cfDNA-UMI-2018Jan25.bam	0		17-295	2018-01-25
GU-17-295-cfDNA-UMI-2018Sep26.bam	0		17-295	2018Sep26
GU-17-295-cfDNA-UMI-2019Mar04.bam	0		17-295	2019-03-04
GU-17-310-cfDNA-Baseline-2017Nov06.bam	0		17-310	2017-11-06
GU-17-310-cfDNA-OnTreatment-2018Mar19.bam	0		17-310	2018-03-19
GU-17-311-cfDNA-Baseline-2017Nov06.bam	0		17-311	2017-11-06
GU-17-311-cfDNA-OnTreatment-2017Nov27.bam	0		17-311	2017-11-27
GU-17-312-cfDNA-Baseline-2017Nov21.bam	0		17-312	2017-11-21
GU-17-312-cfDNA-OnTreatment-2018Apr16.bam	0		17-312	2018-04-16
GU-17-312-cfDNA-OnTreatment-2018Aug14.bam	0		17-312	2018-08-14
GU-17-312-cfDNA-OnTreatment-2018Feb13.bam	0		17-312	2018-02-13
GU-17-313-cfDNA-Baseline-2017Dec13.bam	0		17-313	2017-12-13
GU-17-313-cfDNA-OnTreatment-2018Apr03.bam	0		17-313	2018-04-03
GU-17-332-cfDNA-Baseline-2017Dec20.bam	0		17-332	2017-12-20
GU-18-001-cfDNA-Baseline-2018Jan03.bam	0		18-001	2018-01-03
GU-18-001-cfDNA-OnTreatment-2018Mar28.bam	0		18-001	2018-03-28
GU-18-002-cfDNA-Baseline-2018Jan10.bam	0		18-002	2018-01-10
GU-18-024-cfDNA-UMI-2018May23.bam	0		18-024	2018-05-23
GU-18-024-cfDNA-UMI-2018Sep13.bam	0		18-024	2018Sep13
GU-18-027-cfDNA-OnTreatment-2018May10.bam	0		18-027	2018-05-10
GU-18-027-cfDNA-UMI-2018Feb14.bam	0		18-027	2018-02-14
GU-18-028-cfDNA-Baseline-2018Feb14.bam	0		18-028	2018-02-14
GU-18-028-cfDNA-OnTreatment-2018Jun13.bam	0		18-028	2018-06-13
GU-18-041-cfDNA-Baseline-2018Feb22.bam	0		18-041	2018-02-22
GU-18-041-cfDNA-OnTreatmentUMI-2018Jun05.bam	0		18-041	2018-06-05
GU-18-052-cfDNA-OnTreatmentUMI-2018May28.bam	0		18-052	2018-05-28
GU-18-054-cfDNA-Baseline-2018Feb07.bam	0		18-054	2018-02-07
GU-18-064-cfDNA-UMI-2018Apr10.bam	0		18-064	2018-04-10
GU-18-069-cfDNA-UMI-2018Sep12.bam	0		18-069	2018Sep12
GU-18-072-cfDNA-Baseline-2018Apr24.bam	0		18-072	2018-04-24
GU-18-072-cfDNA-OnTreatment-2018Jun25.bam	0		18-072	2018-06-25
GU-18-073-cfDNA-UMI-2018Apr24.bam	0		18-073	2018-04-24
GU-18-075-cfDNA-OnTreatment-2018Jul09.bam	0		18-075	2018-07-09
GU-18-075-cfDNA-UMI-2018May14.bam	0		18-075	2018-05-14
GU-18-089-cfDNA-OnTreatment-2018Oct17.bam	0		18-089	2018-10-17
GU-18-089-cfDNA-UMI-2018Jul24.bam	0		18-089	2018-07-24
GU-18-090-cfDNA-UMI-2018Jul30.bam	0		18-090	2018-07-30
GU-18-106-cfDNA-UMI-2018Nov26.bam	0		18-106	2018-11-26
GU-18-106-cfDNA-UMI-2019Feb13.bam	0		18-106	2019-02-13
GU-18-120-cfDNA-Baseline-2018Jan22.bam	0		18-120	2018-01-22
GU-18-120-cfDNA-OnTreatmentUMI-2018Jun04.bam	0		18-120	2018-06-04
GU-18-124-cfDNA-OnTreatmentUMI-2018May28.bam	0		18-124	2018-05-28
GU-18-124-cfDNA-UMI-2018Jan31.bam	0		18-124	2018-01-31
GU-18-126-cfDNA-BaselineUMI-2018Feb19.bam	0		18-126	2018-02-19
GU-18-126-cfDNA-OnTreatmentUMI-2018Jul03.bam	0		18-126	2018-07-03
GU-18-127-cfDNA-OnTreatment-2018Jul24.bam	0		18-127	2018-07-24
GU-18-127-cfDNA-UMI-2018Mar06.bam	0		18-127	2018-03-06
GU-18-127-cfDNA-UMI-2018Oct23.bam	0		18-127	2018-10-23
GU-18-131-cfDNA-UMI-2018Mar20.bam	0		18-131	2018-03-20
GU-18-134-cfDNA-OnTreatmentUMI-2019Jun03.bam	0		18-134	2019-06-03
GU-18-140-cfDNA-OnTreatment-2018Oct23.bam	0		18-140	2018-10-23
GU-18-140-cfDNA-UMI-2018Jul23.bam	0		18-140	2018-07-23
GU-18-152-cfDNA-OnTreatment-2018Apr24.bam	0		18-152	2018-04-24
GU-18-152-cfDNA-UMI-2018Feb13.bam	0		18-152	2018-02-13
GU-18-159-cfDNA-BaselineUMI-2018Mar27.bam	0		18-159	2018-03-27
GU-18-159-cfDNA-OnTreatment-2020Feb03.bam	0		18-159	2020-02-03
GU-18-159-cfDNA-OnTreatmentUMI-2018Jul11.bam	0		18-159	2018-07-11
GU-18-165-cfDNA-OnTreatment-2018Sep26.bam	0		18-165	2018Sep26
GU-18-165-cfDNA-UMI-2018Apr11.bam	0		18-165	2018-04-11
GU-18-167-cfDNA-BaselineUMI-2018Jun04.bam	1	Duplicated (i.e. there are 2 June 4th samples)	18-167	2018-06-04
GU-18-167-cfDNA-UMI-2018Jun04.bam	0		18-167	2018-06-04
GU-18-169-cfDNA-Baseline-2018May09.bam	0		18-169	2018-05-09
GU-18-169-cfDNA-OnTreatment-2018Oct10.bam	0		18-169	2018-10-10
GU-18-176-cfDNA-UMI-2018Dec03.bam	0		18-176	2018-12-03
GU-18-176-cfDNA-UMI-2018Sep17.bam	0		18-176	2018Sep17
GU-18-194-cfDNA-OnTreatment-2019Mar14.bam	1	Duplicated (i.e. there are 2 March 14th samples)	18-194	2019-03-14
GU-18-194-cfDNA-UMI-2018May16.bam	0		18-194	2018-05-16
GU-18-194-cfDNA-UMI-2018Oct10.bam	0		18-194	2018-10-10
GU-18-194-cfDNA-UMI-2019Mar14.bam	0		18-194	2019-03-14
GU-18-212-cfDNA-Baseline-2018Mar08.bam	0		18-212	2018-03-08
GU-18-214-cfDNA-OnTreatment-2018Jun14.bam	0		18-214	2018-06-14
GU-18-214-cfDNA-OnTreatmentUMI-2019Oct18.bam	0		18-214	2019-10-18
GU-18-214-cfDNA-UMI-2018Mar16.bam	0		18-214	2018-03-16
GU-18-229-cfDNA-Baseline-2018Apr12.bam	0		18-229	2018-04-12
GU-18-232-cfDNA-Baseline-2018Jun15.bam	0		18-232	2018-06-15
GU-18-246-cfDNA-OnTreatment-2020Aug13.bam	0		18-246	2020-08-13
GU-18-246-cfDNA-UMI-2018May09.bam	0		18-246	2018-05-09
GU-18-265-cfDNA-OnTreatment-2018Aug14.bam	0		18-265	2018-08-14
GU-18-272-cfDNA-BaselineUMI-2018Jun06.bam	0		18-272	2018-06-06
GU-18-272-cfDNA-OnTreatment-2018Aug30.bam	0		18-272	2018-08-30
GU-18-280-cfDNA-OnTreatment-2018Oct10.bam	0		18-280	2018-10-10
GU-18-280-cfDNA-UMI-2018Jun20.bam	0		18-280	2018-06-20
GU-18-282-cfDNA-OnTreatment-2018Oct23.bam	0		18-282	2018-10-23
GU-18-282-cfDNA-UMI-2018Jul04.bam	0		18-282	2018-07-04
GU-18-284-cfDNA-OnTreatment-2018Nov22.bam	0		18-284	2018-11-22
GU-18-284-cfDNA-UMI-2018Jun28.bam	0		18-284	2018-06-28
GU-18-292-cfDNA-OnTreatment-2018Sep27.bam	0		18-292	2018Sep27
GU-18-292-cfDNA-UMI-2018Jul04.bam	0		18-292	2018-07-04
GU-18-296-cfDNA-UMI-2018Jul09.bam	0		18-296	2018-07-09
GU-18-322-cfDNA-OnTreatment-2018Nov27.bam	0		18-322	2018-11-27
GU-18-322-cfDNA-UMI-2018Jul04.bam	0		18-322	2018-07-04
GU-18-325-cfDNA-OnTreatment-2018Nov06.bam	0		18-325	2018-11-06
GU-18-325-cfDNA-UMI-2018Aug13.bam	0		18-325	2018-08-13
GU-18-329-cfDNA-UMI-2018Sep26.bam	0		18-329	2018Sep26
GU-18-335-cfDNA-UMI-2018Jul24.bam	0		18-335	2018-07-24
GU-18-336-cfDNA-UMI-2018Jul25.bam	0		18-336	2018-07-25
GU-18-346-cfDNA-UMI-2018Dec27.bam	0		18-346	2018-12-27
GU-18-347-cfDNA-UMI-2018Aug09.bam	0		18-347	2018-08-09
GU-18-356-cfDNA-Baseline-2018Oct31.bam	0		18-356	2018-10-31
GU-18-372-cfDNA-OnTreatment-2018Oct09.bam	0		18-372	2018-10-09
GU-18-372-cfDNA-UMI-2018Aug03.bam	0		18-372	2018-08-03
GU-18-379-cfDNA-OnTreatment-2018Nov08.bam	0		18-379	2018-11-08
GU-18-379-cfDNA-UMI-2018Aug15.bam	0		18-379	2018-08-15
GU-18-386-cfDNA-UMI-2018Aug15.bam	0		18-386	2018-08-15
GU-18-390-cfDNA-UMI-2018Aug23.bam	0		18-390	2018-08-23
GU-18-436-cfDNA-UMI-2018Oct03.bam	0		18-436	2018-10-03
GU-18-444-cfDNA-Baseline-2018Nov01.bam	0		18-444	2018-11-01
GU-18-487-cfDNA-Baseline-2018Nov26.bam	0		18-487	2018-11-26
GU-18-523-cfDNA-UMI-2018Dec17.bam	0		18-523	2018-12-17
GU-18-523-cfDNA-UMI-2019May13.bam	0		18-523	2019-05-13
GU-19-016-cfDNA-UMI-2019Jan16.bam	0		19-016	2019-01-16
GU-19-025-cfDNA-OnTreatment-2020Sep01.bam	0		19-025	2020Sep01
GU-19-036-cfDNA-UMI-2019Mar05.bam	0		19-036	2019-03-05
GU-19-048-cfDNA-OnTreatment-2019Aug21.bam	0		19-048	2019-08-21
GU-19-048-cfDNA-OnTreatment-2019Dec27.bam	0		19-048	2019-12-27
GU-19-048-cfDNA-OnTreatment-2019Nov20.bam	0		19-048	2019-11-20
GU-19-048-cfDNA-UMI-2019Jul10.bam	0		19-048	2019-07-10
GU-19-048-cfDNA-UMI-2019Mar07.bam	0		19-048	2019-03-07
GU-19-099-cfDNA-OnTreatmentUMI-2019Oct17.bam	0		19-099	2019-10-17
GU-19-155-cfDNA-BaselineUMI-2019May27.bam	0		19-155	2019-05-27
GU-19-181-cfDNA-BaselineUMI-2019Feb25.bam	0		19-181	2019-02-25
GU-19-284-cfDNA-BaselineUMI-2019Mar05.bam	0		19-284	2019-03-05
GU-19-320-cfDNA-BaselineUMI-2019Jun19.bam	0		19-320	2019-06-19
GU-19-342-cfDNA-Baseline-2019Oct28.bam	0		19-342	2019-10-28
GU-19-353-cfDNA-BaselineUMI-2019May28.bam	0		19-353	2019-05-28
GU-19-372-cfDNA-OnTreatmentUMI-2019Oct15.bam	0		19-372	2019-10-15
GU-19-387-cfDNA-Baseline-2019Aug19.bam	0		19-387	2019-08-19
GU-19-396-cfDNA-UMI-2019Jun17.bam	0		19-396	2019-06-17
GU-19-443-cfDNA-Baseline-2019Aug01.bam	0		19-443	2019-08-01
GU-19-457-cfDNA-BaselineUMI-2019Sep20.bam	0		19-457	2019Sep20
GU-20-086-cfDNA-UMI-2020Mar09.bam	0		20-086	2020-03-09
GU-20-139-cfDNA-UMI-2020Mar16.bam	0		20-139	2020-03-16

## Sheet: GUBB 1L sequencing status
Patient_ID	Timepoint	Sample_ID_date	Sample_sequencing_name_betastasis	Sample_sequencing_name_server	gDNA sequencing run	Sequenced	Notes
18-052	1L mCRPC baseline	2018-01-22	GUBB-18-052_cfDNA_Baseline_UMI_2018Jan22			Yes	Sequenced with CRPC 2020 panel
17-080	1L mCRPC baseline	2017-04-12	?	?		Yes?	Run name: April 2017 VIP
18-069	1L mCRPC baseline	2018-04-18	?	?		Yes?	Run name: GUBB samples March 2019
18-265	1L mCRPC baseline	2018-05-22	?	?		Yes?	Run name: M1/Hypermutated/Docetaxel/VIP
17-111	1L mCRPC baseline	2018-05-23	?	?		Yes?	Run name: M1/Hypermutated/Docetaxel/VIP (GU-17-111-cfDNA-UMI-2018May23)
18-282	1L mCRPC baseline	2018-07-03	GU-18-282-cfDNA-UMI-2018Jul04	GU-18-282-cfDNA-UMI-2018Jul04.bam		Yes
18-284	1L mCRPC baseline	2018-06-27	GU-18-284-cfDNA-UMI-2018Jun28	GU-18-284-cfDNA-UMI-2018Jun28.bam		Yes
18-390	1L mCRPC baseline	2018-08-24	GU-18-390-cfDNA-UMI-2018Aug23	GU-18-390-cfDNA-UMI-2018Aug23.bam		Yes
17-211	1L mCRPC baseline	2018-03-19	GU-17-211-cfDNA-UMI-2018Mar19	GU-17-211-cfDNA-UMI-2018Mar19.bam		Yes	This sample has duplicates: consider analyzing the other one if quality is bad
16-001	1L mCRPC baseline	2016-10-26	GU-16-001-cfDNA-UMI-2016Oct26	GU-16-001-cfDNA-UMI-2016Oct26.bam		Yes
16-011	1L mCRPC baseline	2016-11-07	GU-16-011-cfDNA-UMI-2016Nov07	GU-16-011-cfDNA-UMI-2016Nov07.bam		Yes
16-012	1L mCRPC baseline	2016-11-14	GU-16-012-cfDNA-UMI-2016Nov14	GU-16-012-cfDNA-UMI-2016Nov14.bam		Yes
16-016	1L mCRPC baseline	2016-12-12	GU-16-016-cfDNA-UMI-2016Dec12	GU-16-016-cfDNA-UMI-2016Dec12.bam		Yes
16-017	1L mCRPC baseline	2016-12-14	GU-16-017-cfDNA-UMI-2016Dec14	GU-16-017-cfDNA-UMI-2016Dec14.bam		Yes
16-026	1L mCRPC baseline	2016-11-16	GU-16-026-cfDNA-2016Nov16	GU-16-026-cfDNA-UMI-2016Nov16.bam		Yes
16-028	1L mCRPC baseline	2016-12-15	GU-16-028-cfDNA-UMI-2016Dec15	GU-16-028-cfDNA-UMI-2016Dec15.bam		Yes
16-029	1L mCRPC baseline	2016-12-16	GU-16-029-cfDNA-UMI-2016Dec16	GU-16-029-cfDNA-UMI-2016Dec16.bam		Yes
17-001	1L mCRPC baseline	2017-01-05	GU-17-001-cfDNA-UMI-2017Jan05	GU-17-001-cfDNA-UMI-2017Jan05.bam		Yes
17-002	1L mCRPC baseline	2017-01-06	GU-17-002-cfDNA-UMI-2017Jan06	GU-17-002-cfDNA-UMI-2017Jan06.bam		Yes
17-005	1L mCRPC baseline	2017-01-25	GU-17-005-cfDNA-UMI-2017Jan25	GU-17-005-cfDNA-UMI-2017Jan25.bam		Yes
17-006	1L mCRPC baseline	2017-01-26	GU-17-006-cfDNA-UMI-2017Jan26	GU-17-006-cfDNA-UMI-2017Jan26.bam		Yes
17-007	1L mCRPC baseline	2017-01-26	GU-17-007-cfDNA-UMI-2017Jan26	GU-17-007-cfDNA-UMI-2017Jan26.bam		Yes
17-010	1L mCRPC baseline	2017-02-02	GU-17-010-cfDNA-UMI-2017Feb02	GU-17-010-cfDNA-UMI-2017Feb02.bam		Yes
17-019	1L mCRPC baseline	2017-03-03	GU-17-019-cfDNA-UMI-2017Mar03	GU-17-019-cfDNA-UMI-2017Mar03.bam		Yes
17-020	1L mCRPC baseline	2017-01-11	GU-17-020-cfDNA-UMI-2017Jan11	GU-17-020-cfDNA-UMI-2017Jan11.bam		Yes
17-023	1L mCRPC baseline	2017-02-06	GU-17-023-cfDNA-UMI-2017Feb06	GU-17-023-cfDNA-UMI-2017Feb06.bam		Yes
17-024	1L mCRPC baseline	2017-02-01	GU-17-024-cfDNA-UMI-2017Feb01	GU-17-024-cfDNA-UMI-2017Feb01.bam		Yes
17-026	1L mCRPC baseline	2017-02-06	GU-17-026-cfDNA-UMI-2017Feb06	GU-17-026-cfDNA-UMI-2017Feb06.bam		Yes
17-028	1L mCRPC baseline	2017-02-21	GU-17-028-cfDNA-UMI-2017Feb21	GU-17-028-cfDNA-UMI-2017Feb21.bam		Yes
17-029	1L mCRPC baseline	2017-02-27	GU-17-029-cfDNA-Baseline-2017Feb27	GU-17-029-cfDNA-Baseline-2017Feb27.bam		Yes
17-030	1L mCRPC baseline	2017-03-06	GU-17-030-cfDNA	GU-17-030-cfDNA.bam		Yes	Manually imputed
17-031	1L mCRPC baseline	2017-03-08	GU-17-031-cfDNA-Baseline-2017Mar08	GU-17-031-cfDNA-Baseline-2017Mar08.bam		Yes
17-037	1L mCRPC baseline	2017-04-25	GU-17-037-cfDNA-UMI-2017Apr25	GU-17-037-cfDNA-UMI-2017Apr25.bam		Yes
17-038	1L mCRPC baseline	2017-05-02	GU-17-038-cfDNA-UMI-2017May02	GU-17-038-cfDNA-UMI-2017May02.bam		Yes
17-039	1L mCRPC baseline	2017-05-03	GU-17-039-cfDNA-UMI-2017May03	GU-17-039-cfDNA-UMI-2017May03.bam		Yes
17-046	1L mCRPC baseline	2017-03-20	GU-17-046-cfDNA	GU-17-046-cfDNA.bam		Yes	Manually imputed
17-054	1L mCRPC baseline	2017-04-06	GU-17-054-cfDNA-Baseline-2017Apr06	GU-17-054-cfDNA-Baseline-2017Apr06.bam		Yes
17-055	1L mCRPC baseline	2017-04-13	GU-17-055-cfDNA-UMI-2017Apr13	GU-17-055-cfDNA-UMI-2017Apr13.bam		Yes
17-061	1L mCRPC baseline	2017-03-27	GU-17-061-1st-cfDNA	GU-17-061-1st-cfDNA.bam		Yes	Manually imputed
17-064	1L mCRPC baseline	2017-07-31	GU-17-064-cfDNA-UMI-2017Jul31	GU-17-064-cfDNA-UMI-2017Jul31.bam		Yes
17-065	1L mCRPC baseline	2017-07-04	GU-17-065-cfDNA-UMI-2017Jul04	GU-17-065-cfDNA-UMI-2017Jul04.bam		Yes
17-067	1L mCRPC baseline	2017-10-04	GU-17-067-cfDNA-UMI-2017Oct04	GU-17-067-cfDNA-UMI-2017Oct04.bam		Yes
17-069	1L mCRPC baseline	2017-10-24	GU-17-069-cfDNA-UMI-2017Oct24	GU-17-069-cfDNA-UMI-2017Oct24.bam		Yes
17-072	1L mCRPC baseline	2017-06-05	GU-17-072-cfDNA-UMI-2017Jun05	GU-17-072-cfDNA-UMI-2017Jun05.bam		Yes
17-077	1L mCRPC baseline	2017-10-03	GU-17-077-cfDNA-UMI-2017Oct03	GU-17-077-cfDNA-UMI-2017Oct03.bam		Yes
17-082	1L mCRPC baseline	2017-04-12	GU-17-082-cfDNA-Baseline-2017Apr12	GU-17-082-cfDNA-Baseline-2017Apr12.bam		Yes
17-093	1L mCRPC baseline	2017-05-11	GU-17-093-cfDNA-UMI-2017May11	GU-17-093-cfDNA-UMI-2017May11.bam		Yes
17-105	1L mCRPC baseline	2017-06-01	GU-17-105-cfDNA-UMI-2017Jun01	GU-17-105-cfDNA-UMI-2017Jun01.bam		Yes
17-117	1L mCRPC baseline	2017-06-05	GU-17-117-cfDNA-UMI-2017Jun05	GU-17-117-cfDNA-UMI-2017Jun05.bam		Yes
17-123	1L mCRPC baseline	2017-06-20	GU-17-123-cfDNA-UMI-2017Jun20	GU-17-123-cfDNA-UMI-2017Jun20.bam		Yes
17-124	1L mCRPC baseline	2017-06-26	GU-17-124-cfDNA-UMI-2017Jun26	GU-17-124-cfDNA-UMI-2017Jun26.bam		Yes
17-125	1L mCRPC baseline	2017-06-26	GU-17-125-1st-cfDNA	GU-17-125-1st-cfDNA.bam		Yes	Manually imputed
17-131	1L mCRPC baseline	2017-10-10	GU-17-131-cfDNA-OnTreatment-UMI-2017Oct10	GU-17-131-cfDNA-OnTreatment-UMI-2017Oct10.bam		Yes
17-148	1L mCRPC baseline	2017-06-02	GU-17-148-cfDNA-UMI-2017Jun02	GU-17-148-cfDNA-UMI-2017Jun02.bam		Yes
17-157	1L mCRPC baseline	2017-06-12	GU-17-157-cfDNA-UMI-2017Jun12	GU-17-157-cfDNA-UMI-2017Jun12.bam		Yes
17-163	1L mCRPC baseline	2017-06-13	GU-17-163-cfDNA-UMI-2017Jun13	GU-17-163-cfDNA-UMI-2017Jun13.bam		Yes
17-165	1L mCRPC baseline	2017-07-06	GU-17-165-cfDNA-UMI-2017Jul06	GU-17-165-cfDNA-UMI-2017Jul06.bam		Yes
17-171	1L mCRPC baseline	2017-07-06	GU-17-171-cfDNA-UMI-2017Jul06	GU-17-171-cfDNA-UMI-2017Jul06.bam		Yes
17-174	1L mCRPC baseline	2017-06-29	GU-17-174-cfDNA-UMI-2017Jun29	GU-17-174-cfDNA-UMI-2017Jun29.bam		Yes
17-184	1L mCRPC baseline	2017-07-31	GU-17-184-cfDNA-UMI-2017Jul31	GU-17-184-cfDNA-UMI-2017Jul31.bam		Yes
17-190	1L mCRPC baseline	2017-09-25	GU-17-190-cfDNA-UMI-2017Sep25	GU-17-190-cfDNA-UMI-2017Sep25.bam		Yes
17-192	1L mCRPC baseline	2017-09-26	GU-17-192-cfDNA-UMI-2017Sep26	GU-17-192-cfDNA-UMI-2017Sep26.bam		Yes
17-193	1L mCRPC baseline	2017-12-20	GU-17-193-cfDNA-Baseline-2017Dec20	GU-17-193-cfDNA-Baseline-2017Dec20.bam		Yes
17-195	1L mCRPC baseline	2017-10-02	GU-17-195-cfDNA-UMI-2017Oct02	GU-17-195-cfDNA-UMI-2017Oct02.bam		Yes
17-199	1L mCRPC baseline	2017-11-06	GU-17-199-cfDNA-UMI-2017Nov06	GU-17-199-cfDNA-UMI-2017Nov06.bam		Yes
17-202	1L mCRPC baseline	2017-12-06	GU-17-202-cfDNA-Baseline-2017Dec06	GU-17-202-cfDNA-Baseline-2017Dec06.bam		Yes
17-205	1L mCRPC baseline	2017-10-31	GU-17-205-cfDNA-UMI-2017Oct31	GU-17-205-cfDNA-UMI-2017Oct31.bam		Yes
17-213	1L mCRPC baseline	2017-11-29	GU-17-213-cfDNA-UMI-2017Nov29	GU-17-213-cfDNA-UMI-2017Nov29.bam		Yes
17-222	1L mCRPC baseline	2017-07-27	GU-17-222-cfDNA-UMI-2017Jul27	GU-17-222-cfDNA-UMI-2017Jul27.bam		Yes
17-244	1L mCRPC baseline	2017-08-29	GU-17-244-cfDNA-UMI-2017Aug29	GU-17-244-cfDNA-UMI-2017Aug29.bam		Yes
17-251	1L mCRPC baseline	2017-08-15	GU-17-251-cfDNA-UMI-2017Aug15	GU-17-251-cfDNA-UMI-2017Aug15.bam		Yes
17-252	1L mCRPC baseline	2017-08-16	GU-17-252-16Aug2017-cfDNA	GU-17-252-UMI-cfDNA-16Aug2017.bam		Yes	Manually imputed
17-269	1L mCRPC baseline	2017-10-06	GU-17-269-cfDNA-Baseline-2017Oct06	GU-17-269-cfDNA-Baseline-2017Oct06.bam		Yes
17-310	1L mCRPC baseline	2017-11-06	GU-17-310-cfDNA-Baseline-2017Nov06	GU-17-310-cfDNA-Baseline-2017Nov06.bam		Yes
17-311	1L mCRPC baseline	2017-11-06	GU-17-311-cfDNA-Baseline-2017Nov06	GU-17-311-cfDNA-Baseline-2017Nov06.bam		Yes
17-312	1L mCRPC baseline	2017-11-21	GU-17-312-cfDNA-Baseline-2017Nov21	GU-17-312-cfDNA-Baseline-2017Nov21.bam		Yes
17-313	1L mCRPC baseline	2017-12-13	GU-17-313-cfDNA-Baseline-2017Dec13	GU-17-313-cfDNA-Baseline-2017Dec13.bam		Yes
17-332	1L mCRPC baseline	2017-12-20	GU-17-332-cfDNA-Baseline-2017Dec20	GU-17-332-cfDNA-Baseline-2017Dec20.bam		Yes
18-001	1L mCRPC baseline	2018-01-03	GU-18-001-cfDNA-Baseline-2018Jan03	GU-18-001-cfDNA-Baseline-2018Jan03.bam		Yes
18-002	1L mCRPC baseline	2018-01-10	GU-18-002-cfDNA-Baseline-2018Jan10	GU-18-002-cfDNA-Baseline-2018Jan10.bam		Yes
18-027	1L mCRPC baseline	2018-02-14	GU-18-027-cfDNA-UMI-2018Feb14	GU-18-027-cfDNA-UMI-2018Feb14.bam		Yes
18-028	1L mCRPC baseline	2018-02-14	GU-18-028-cfDNA-Baseline-2018Feb14	GU-18-028-cfDNA-Baseline-2018Feb14.bam		Yes
18-041	1L mCRPC baseline	2018-02-22	GU-18-041-cfDNA-Baseline-2018Feb22	GU-18-041-cfDNA-Baseline-2018Feb22.bam		Yes
18-054	1L mCRPC baseline	2018-02-07	GU-18-054-cfDNA-Baseline-2018Feb07	GU-18-054-cfDNA-Baseline-2018Feb07.bam		Yes
18-064	1L mCRPC baseline	2018-04-10	GU-18-064-cfDNA-UMI-2018Apr10	GU-18-064-cfDNA-UMI-2018Apr10.bam		Yes
18-072	1L mCRPC baseline	2018-04-24	GU-18-072-cfDNA-Baseline-2018Apr24	GU-18-072-cfDNA-Baseline-2018Apr24.bam		Yes
18-073	1L mCRPC baseline	2018-04-24	GU-18-073-cfDNA-UMI-2018Apr24	GU-18-073-cfDNA-UMI-2018Apr24.bam		Yes
18-075	1L mCRPC baseline	2018-05-14	GU-18-075-cfDNA-UMI-2018May14	GU-18-075-cfDNA-UMI-2018May14.bam		Yes
18-089	1L mCRPC baseline	2018-07-24	GU-18-089-cfDNA-UMI-2018Jul24	GU-18-089-cfDNA-UMI-2018Jul24.bam		Yes
18-090	1L mCRPC baseline	2018-07-30	GU-18-090-cfDNA-UMI-2018Jul30	GU-18-090-cfDNA-UMI-2018Jul30.bam		Yes
18-106	1L mCRPC baseline	2018-11-26	GU-18-106-cfDNA-UMI-2018Nov26	GU-18-106-cfDNA-UMI-2018Nov26.bam		Yes
18-120	1L mCRPC baseline	2018-01-22	GU-18-120-cfDNA-Baseline-2018Jan22	GU-18-120-cfDNA-Baseline-2018Jan22.bam		Yes
18-124	1L mCRPC baseline	2018-01-31	GU-18-124-cfDNA-UMI-2018Jan31	GU-18-124-cfDNA-UMI-2018Jan31.bam		Yes
18-127	1L mCRPC baseline	2018-03-06	GU-18-127-cfDNA-UMI-2018Mar06	GU-18-127-cfDNA-UMI-2018Mar06.bam		Yes
18-131	1L mCRPC baseline	2018-03-20	GU-18-131-cfDNA-UMI-2018Mar20	GU-18-131-cfDNA-UMI-2018Mar20.bam		Yes
18-140	1L mCRPC baseline	2018-07-23	GU-18-140-cfDNA-UMI-2018Jul23	GU-18-140-cfDNA-UMI-2018Jul23.bam		Yes
18-152	1L mCRPC baseline	2018-02-13	GU-18-152-cfDNA-UMI-2018Feb13	GU-18-152-cfDNA-UMI-2018Feb13.bam		Yes
18-159	1L mCRPC baseline	2018-03-27	GU-18-159-cfDNA-Baseline-UMI-2018Mar27	GU-18-159-cfDNA-Baseline-UMI-2018Mar27.bam		Yes
18-165	1L mCRPC baseline	2018-04-11	GU-18-165-cfDNA-UMI-2018Apr11	GU-18-165-cfDNA-UMI-2018Apr11.bam		Yes
18-167	1L mCRPC baseline	2018-06-04	GU-18-167-cfDNA-UMI-2018Jun04	GU-18-167-cfDNA-UMI-2018Jun04.bam		Yes	This sample has duplicates: consider analyzing the other one if quality is bad
18-169	1L mCRPC baseline	2018-05-09	GU-18-169-cfDNA-Baseline-2018May09	GU-18-169-cfDNA-Baseline-2018May09.bam		Yes
18-176	1L mCRPC baseline	2018-09-17	GU-18-176-cfDNA-UMI-2018Sep17	GU-18-176-cfDNA-UMI-2018Sep17.bam		Yes
18-212	1L mCRPC baseline	2018-03-08	GU-18-212-cfDNA-Baseline-2018Mar08	GU-18-212-cfDNA-Baseline-2018Mar08.bam		Yes
18-214	1L mCRPC baseline	2018-03-16	GU-18-214-cfDNA-UMI-2018Mar16	GU-18-214-cfDNA-UMI-2018Mar16.bam		Yes
18-229	1L mCRPC baseline	2018-04-12	GU-18-229-cfDNA-Baseline-2018Apr12	GU-18-229-cfDNA-Baseline-2018Apr12.bam		Yes
18-232	1L mCRPC baseline	2018-06-15	GU-18-232-cfDNA-Baseline-2018Jun15	GU-18-232-cfDNA-Baseline-2018Jun15.bam		Yes
18-246	1L mCRPC baseline	2018-05-09	GU-18-246-cfDNA-UMI-2018May09	GU-18-246-cfDNA-UMI-2018May09.bam		Yes
18-272	1L mCRPC baseline	2018-06-06	GU-18-272-cfDNA-Baseline-UMI-2018Jun06	GU-18-272-cfDNA-Baseline-UMI-2018Jun06.bam		Yes
18-280	1L mCRPC baseline	2018-06-20	GU-18-280-cfDNA-UMI-2018Jun20	GU-18-280-cfDNA-UMI-2018Jun20.bam		Yes
18-292	1L mCRPC baseline	2018-07-04	GU-18-292-cfDNA-UMI-2018Jul04	GU-18-292-cfDNA-UMI-2018Jul04.bam		Yes
18-296	1L mCRPC baseline	2018-07-09	GU-18-296-cfDNA-UMI-2018Jul09	GU-18-296-cfDNA-UMI-2018Jul09.bam		Yes
18-322	1L mCRPC baseline	2018-07-04	GU-18-322-cfDNA-UMI-2018Jul04	GU-18-322-cfDNA-UMI-2018Jul04.bam		Yes
18-325	1L mCRPC baseline	2018-08-13	GU-18-325-cfDNA-UMI-2018Aug13	GU-18-325-cfDNA-UMI-2018Aug13.bam		Yes
18-329	1L mCRPC baseline	2018-09-26	GU-18-329-cfDNA-UMI-2018Sep26	GU-18-329-cfDNA-UMI-2018Sep26.bam		Yes
18-335	1L mCRPC baseline	2018-07-24	GU-18-335-cfDNA-UMI-2018Jul24	GU-18-335-cfDNA-UMI-2018Jul24.bam		Yes
18-336	1L mCRPC baseline	2018-07-25	GU-18-336-cfDNA-UMI-2018Jul25	GU-18-336-cfDNA-UMI-2018Jul25.bam		Yes
18-346	1L mCRPC baseline	2018-12-27	GU-18-346-cfDNA-UMI-2018Dec27	GU-18-346-cfDNA-UMI-2018Dec27.bam		Yes
18-347	1L mCRPC baseline	2018-08-09	GU-18-347-cfDNA-UMI-2018Aug09	GU-18-347-cfDNA-UMI-2018Aug09.bam		Yes
18-356	1L mCRPC baseline	2018-10-31	GU-18-356-cfDNA-Baseline-2018Oct31	GU-18-356-cfDNA-Baseline-2018Oct31.bam		Yes
18-372	1L mCRPC baseline	2018-08-03	GU-18-372-cfDNA-UMI-2018Aug03	GU-18-372-cfDNA-UMI-2018Aug03.bam		Yes
18-379	1L mCRPC baseline	2018-08-15	GU-18-379-cfDNA-UMI-2018Aug15	GU-18-379-cfDNA-UMI-2018Aug15.bam		Yes
18-386	1L mCRPC baseline	2018-08-15	GU-18-386-cfDNA-UMI-2018Aug15	GU-18-386-cfDNA-UMI-2018Aug15.bam		Yes
18-436	1L mCRPC baseline	2018-10-03	GU-18-436-cfDNA-UMI-2018Oct03	GU-18-436-cfDNA-UMI-2018Oct03.bam		Yes
18-444	1L mCRPC baseline	2018-11-01	GU-18-444-cfDNA-Baseline-2018Nov01	GU-18-444-cfDNA-Baseline-2018Nov01.bam		Yes
18-487	1L mCRPC baseline	2018-11-26	GU-18-487-cfDNA-Baseline-2018Nov26	GU-18-487-cfDNA-Baseline-2018Nov26.bam		Yes
18-523	1L mCRPC baseline	2018-12-17	GU-18-523-cfDNA-UMI-2018Dec17	GU-18-523-cfDNA-UMI-2018Dec17.bam		Yes
19-016	1L mCRPC baseline	2019-01-16	GU-19-016-cfDNA-UMI-2019Jan16	GU-19-016-cfDNA-UMI-2019Jan16.bam		Yes
19-036	1L mCRPC baseline	2019-03-05	GU-19-036-cfDNA-UMI-2019Mar05	GU-19-036-cfDNA-UMI-2019Mar05.bam		Yes
19-155	1L mCRPC baseline	2019-05-27	GU-19-155-cfDNA-Baseline-UMI-2019May27	GU-19-155-cfDNA-Baseline-UMI-2019May27.bam		Yes
19-181	1L mCRPC baseline	2019-02-25	GU-19-181-cfDNA-Baseline-UMI-2019Feb25	GU-19-181-cfDNA-Baseline-UMI-2019Feb25.bam		Yes
19-284	1L mCRPC baseline	2019-03-05	GU-19-284-cfDNA-Baseline-UMI-2019Mar05	GU-19-284-cfDNA-Baseline-UMI-2019Mar05.bam		Yes
19-320	1L mCRPC baseline	2019-06-19	GU-19-320-cfDNA-Baseline-UMI-2019Jun19	GU-19-320-cfDNA-Baseline-UMI-2019Jun19.bam		Yes
19-342	1L mCRPC baseline	2019-10-28	GU-19-342-cfDNA-Baseline-2019Oct28	GU-19-342-cfDNA-Baseline-2019Oct28.bam		Yes
19-353	1L mCRPC baseline	2019-05-28	GU-19-353-cfDNA-Baseline-UMI-2019May28	GU-19-353-cfDNA-Baseline-UMI-2019May28.bam		Yes
19-387	1L mCRPC baseline	2019-08-19	GU-19-387-cfDNA-Baseline-2019Aug19	GU-19-387-cfDNA-Baseline-2019Aug19.bam		Yes
19-396	1L mCRPC baseline	2019-06-17	GU-19-396-cfDNA-UMI-2019Jun17	GU-19-396-cfDNA-UMI-2019Jun17.bam		Yes
19-457	1L mCRPC baseline	2019-09-20	GU-19-457-cfDNA-Baseline-UMI-2019Sep20	GU-19-457-cfDNA-Baseline-UMI-2019Sep20.bam		Yes
20-086	1L mCRPC baseline	2020-03-09	GU-20-086-cfDNA-2020Mar09	GU-20-086-cfDNA-UMI-2020Mar09.bam		Yes
20-139	1L mCRPC baseline	2020-03-16	GU-20-139-cfDNA-2020Mar16	GU-20-139-cfDNA-2020Mar16.bam		Yes
16-002	1L mCRPC baseline	2017-08-10	GU-16-002-cfDNA-UMI-2017Aug10	GU-16-002-cfDNA-UMI-2017Aug10.bam		Yes
16-013	1L mCRPC baseline	2017-10-25	GU-16-013-cfDNA-UMI-2017Oct25	GU-16-013-cfDNA-UMI-2017Oct25.bam		Yes
17-021	1L mCRPC baseline	2018-03-12	GU-17-021-cfDNA-UMI-2018Mar12	GU-17-021-cfDNA-UMI-2018Mar12.bam		Yes
17-022	1L mCRPC baseline	2017-08-29	GU-17-022-cfDNA-UMI-2017Aug29	GU-17-022-cfDNA-UMI-2017Aug29.bam		Yes
17-033	1L mCRPC baseline	2017-09-21	GU-17-033-cfDNA-UMI-2017Sep21	GU-17-033-cfDNA-UMI-2017Sep21.bam		Yes
17-044	1L mCRPC baseline	2018-01-11	GU-17-044-cfDNA-UMI-2018Jan11	GU-17-044-cfDNA-UMI-2018Jan11.bam		Yes
17-075	1L mCRPC baseline	2018-01-23	GU-17-075-cfDNA-UMI-2018Jan23	GU-17-075-cfDNA-UMI-2018Jan23.bam		Yes
17-092	1L mCRPC baseline	2019-08-28	GU-17-092-cfDNA-OnTreatment-2019Aug28	GU-17-092-cfDNA-OnTreatment-2019Aug28.bam		Yes
17-119	1L mCRPC baseline	2018-05-22	GU-17-119-cfDNA-OnTreatment-2018May22	GU-17-119-cfDNA-OnTreatment-2018May22.bam		Yes
17-150	1L mCRPC baseline	2017-11-07	GU-17-150-cfDNA-2017Nov07	GU-17-150-cfDNA-2017Nov07.bam		Yes
17-295	1L mCRPC baseline	2018-01-25	GU-17-295-cfDNA-UMI-2018Jan25	GU-17-295-cfDNA-UMI-2018Jan25.bam		Yes
18-024	1L mCRPC baseline	2018-05-23	GU-18-024-cfDNA-UMI-2018May23	GU-18-024-cfDNA-UMI-2018May23.bam		Yes
18-126	1L mCRPC baseline	2018-07-03	GU-18-126-cfDNA-OnTreatment-UMI-2018Jul03	GU-18-126-cfDNA-OnTreatment-UMI-2018Jul03.bam		Yes
18-194	1L mCRPC baseline	2019-03-14	GU-18-194-cfDNA-UMI-2019Mar14	GU-18-194-cfDNA-UMI-2019Mar14.bam		Yes	This sample has duplicates: consider analyzing the other one if quality is bad
19-048	1L mCRPC baseline	2019-08-21	GU-19-048-cfDNA-OnTreatment-2019Aug21	GU-19-048-cfDNA-OnTreatment-2019Aug21.bam		Yes
18-489	1L mCRPC baseline	2019-01-07	GU-18-489-cfDNA-Baseline-2019Jan07-RocheV1	GU-18-489-cfDNA-Baseline-2019Jan07-RocheV1.bam	21-May-2019+GU-18-489-WBC+GUBB samples May 2019	Yes
19-021	1L mCRPC baseline	2019-01-18	GU-19-021-cfDNA-Baseline-2019Jan18-RocheV1	GU-19-021-cfDNA-Baseline-2019Jan18-RocheV1.bam	21-May-2019+GU-19-021-WBC+GUBB samples May 2019	Yes
19-022	1L mCRPC baseline	2019-01-23	GU-19-022-cfDNA-Baseline-2019Jan23-RocheV1	GU-19-022-cfDNA-Baseline-2019Jan23-RocheV1.bam	21-May-2019+GU-19-022-WBC+GUBB samples May 2019	Yes	Manually imputed
19-025	1L mCRPC baseline	2019-01-24	GU-19-025-cfDNA-Baseline-2019Jan24-RocheV1	GU-19-025-cfDNA-Baseline-2019Jan24-RocheV1.bam	21-May-2019+GU-19-256-WBC+GUBB samples May 2019	Yes
19-099	1L mCRPC baseline	2019-05-31	GU-19-099-cfDNA-Baseline-2019May31	GU-19-099-cfDNA-Baseline-2019May31.bam	12-Nov-2019+GU-19-099_gDNA_UMI_2019May31+GUBB_CRPC_1_15Nov2019	Yes
19-113	1L mCRPC baseline	2019-03-27	GU-19-113-cfDNA-Baseline-2019Mar27-RocheV1	GU-19-113-cfDNA-Baseline-2019Mar27-RocheV1.bam	19-Sep-2019+GU-19-113_gDNA_UMI_2019Mar27+GUBB_CRPC_19Sep2019	Yes
19-120	1L mCRPC baseline	2019-05-01	GU-19-120-cfDNA-Baseline-2019May01-RocheV1	GU-19-120-cfDNA-Baseline-2019May01-RocheV1.bam	12-Nov-2019+GU-19-120_gDNA_UMI_2019May01+GUBB_CRPC_1_15Nov2019	Yes
19-122	1L mCRPC baseline	2019-05-06	GU-19-122-cfDNA-Baseline-2019May06-RocheV1	GU-19-122-cfDNA-Baseline-2019May06-RocheV1.bam	12-Nov-2019+GU-19-122_gDNA_UMI_2019May06+GUBB_CRPC_1_15Nov2019	Yes
19-151	1L mCRPC baseline	2019-04-02	GU-19-151-cfDNA-Baseline-2019Apr02-RocheV1	GU-19-151-cfDNA-Baseline-2019Apr02-RocheV1.bam	19-Sep-2019+GU-19-151_gDNA_UMI_2019Apr02+GUBB_CRPC_19Sep2019	Yes
19-154	1L mCRPC baseline	2019-05-21	GU-19-154-cfDNA-Baseline-2019May21-RocheV1	GU-19-154-cfDNA-Baseline-2019May21-RocheV1.bam	12-Nov-2019+GU-19-154_gDNA_UMI_2019May21+GUBB_CRPC_1_15Nov2019	Yes
19-158	1L mCRPC baseline	2019-12-09	GU-19-158-cfDNA-Baseline-2019Dec09-RocheV1	GU-19-158-cfDNA-Baseline-2019Dec09-RocheV1.bam	03-Feb-2020+GU-19-158_gDNA_UMI_2019Dec09+GUBB_CRPC_05Feb2020	Yes
19-171	1L mCRPC baseline	2019-01-07	GU-19-171-cfDNA-Baseline-2019Jan07-RocheV1	GU-19-171-cfDNA-Baseline-2019Jan07-RocheV1.bam	19-Sep-2019+GU-19-171_gDNA_UMI_2019Jan07+GUBB_CRPC_19Sep2019	Yes
19-180	1L mCRPC baseline	2019-02-11	GU-19-180-cfDNA-Baseline-2019Feb11-RocheV1	GU-19-180-cfDNA-Baseline-2019Feb11-RocheV1.bam	12-Nov-2019+GU-19-180_gDNA_UMI_2019Feb11+GUBB_CRPC_1_15Nov2019	Yes
19-184	1L mCRPC baseline	2019-03-11	GU-19-184-cfDNA-Baseline-2019Mar11-RocheV1	GU-19-184-cfDNA-Baseline-2019Mar11-RocheV1.bam	19-Sep-2019+GU-19-184_gDNA_UMI_2019Mar11+GUBB_CRPC_19Sep2019	Yes
19-186	1L mCRPC baseline	2019-03-27	GU-19-186-cfDNA-Baseline-2019Mar27-RocheV1	GU-19-186-cfDNA-Baseline-2019Mar27-RocheV1.bam	19-Sep-2019+GU-19-186_gDNA_UMI_2019Mar27+GUBB_CRPC_19Sep2019	Yes
19-187	1L mCRPC baseline	2019-03-27	GU-19-187-cfDNA-Baseline-2019Mar27-RocheV1	GU-19-187-cfDNA-Baseline-2019Mar27-RocheV1.bam	19-Sep-2019+GU-19-187_gDNA_UMI_2019Mar27+GUBB_CRPC_19Sep2019	Yes
19-206	1L mCRPC baseline	2019-07-03	GU-19-206-cfDNA-Baseline-2019Jul03-RocheV1	GU-19-206-cfDNA-Baseline-2019Jul03-RocheV1.bam	12-Nov-2019+GU-19-206_gDNA_UMI_2019Jul03+GUBB_CRPC_1_15Nov2019	Yes
19-209	1L mCRPC baseline	2019-07-08	GU-19-209-cfDNA-Baseline-2019Jul08-RocheV1	GU-19-209-cfDNA-Baseline-2019Jul08-RocheV1.bam	12-Nov-2019+GU-19-209_gDNA_UMI_2019Jul08+GUBB_CRPC_1_15Nov2019	Yes
19-250	1L mCRPC baseline	2019-01-07	GU-19-250-cfDNA-Baseline-2019Jan07-RocheV1	GU-19-250-cfDNA-Baseline-2019Jan07-RocheV1.bam	19-Sep-2019+GU-19-250_gDNA_UMI_2019Jan07+GUBB_CRPC_19Sep2019	Yes
19-275	1L mCRPC baseline	2019-04-16	GU-19-275-cfDNA-Baseline-2019Apr16-RocheV1	GU-19-275-cfDNA-Baseline-2019Apr16-RocheV1.bam	12-Nov-2019+GU-19-275_gDNA_UMI_2019Apr16+GUBB_CRPC_1_15Nov2019	Yes
19-285	1L mCRPC baseline	2019-03-04	GU-19-285-cfDNA-Baseline-2019Mar04-RocheV1	GU-19-285-cfDNA-Baseline-2019Mar04-RocheV1.bam	19-Sep-2019+GU-19-285_gDNA_UMI_2019Mar04+GUBB_CRPC_19Sep2019	Yes
19-297	1L mCRPC baseline	2019-04-01	GU-19-297-cfDNA-Baseline-2019Apr01-RocheV1	GU-19-297-cfDNA-Baseline-2019Apr01-RocheV1.bam	19-Sep-2019+GU-19-297_gDNA_UMI_2019Apr01+GUBB_CRPC_19Sep2019	Yes
19-298	1L mCRPC baseline	2019-04-02	GU-19-298-cfDNA-Baseline-2019Apr02-RocheV1	GU-19-298-cfDNA-Baseline-2019Apr02-RocheV1.bam	19-Sep-2019+GU-19-298_gDNA_UMI_2019Apr02+GUBB_CRPC_19Sep2019	Yes
19-306	1L mCRPC baseline	2019-05-13	GU-19-306-cfDNA-Baseline-2019May13-RocheV1	GU-19-306-cfDNA-Baseline-2019May13-RocheV1.bam	12-Nov-2019+GU-19-306_gDNA_UMI_2019May13+GUBB_CRPC_1_15Nov2019	Yes
19-332	1L mCRPC baseline	2019-08-19	GU-19-332-cfDNA-Baseline-2019Aug19-RocheV1	GU-19-332-cfDNA-Baseline-2019Aug19-RocheV1.bam	07-Jan-2020+GU-19-332_gDNA_UMI_2019Aug19+GUBB_CRPC_08Jan2020	Yes
19-365	1L mCRPC baseline	2019-07-02	GU-19-365-cfDNA-Baseline-2019Jul02-RocheV1	GU-19-365-cfDNA-Baseline-2019Jul02-RocheV1.bam	12-Nov-2019+GU-19-365_gDNA_UMI_2019Jul02+GUBB_CRPC_1_15Nov2019	Yes
19-371	1L mCRPC baseline	2019-07-10	GU-19-371-cfDNA-Baseline-2019Jul10-RocheV1	GU-19-371-cfDNA-Baseline-2019Jul10-RocheV1.bam	07-Jan-2020+GU-19-371_gDNA_UMI_2019Jul10+GUBB_CRPC_08Jan2020	Yes
19-372	1L mCRPC baseline	2019-07-09	GU-19-372-cfDNA-Baseline-2019Jul09	GU-19-372-cfDNA-Baseline-2019Jul09.bam	12-Nov-2019+GU-19-372_gDNA_UMI_2019Jul09+GUBB_CRPC_1_15Nov2019	Yes
19-388	1L mCRPC baseline	2019-08-20	GU-19-388-cfDNA-Baseline-2019Aug20-RocheV1	GU-19-388-cfDNA-Baseline-2019Aug20-RocheV1.bam	07-Jan-2020+GU-19-388_gDNA_UMI_2019Aug20+GUBB_CRPC_08Jan2020	Yes
19-397	1L mCRPC baseline	2019-05-29	GU-19-397-cfDNA-Baseline-2019May29-RocheV1	GU-19-397-cfDNA-Baseline-2019May29-RocheV1.bam	07-Jan-2020+GU-19-397_gDNA_UMI_2019May29+GUBB_CRPC_08Jan2020	Yes
19-404	1L mCRPC baseline	2019-06-07	GU-19-404-cfDNA-Baseline-2019Jun07-RocheV1	GU-19-404-cfDNA-Baseline-2019Jun07-RocheV1.bam	07-Jan-2020+GU-19-404_gDNA_UMI_2019Jun07+GUBB_CRPC_08Jan2020	Yes
19-628	1L mCRPC baseline	2020-01-31	GU-19-628-cfDNA-Baseline-2020Jan31-RocheV1	GU-19-628-cfDNA-Baseline-2020Jan31-RocheV1.bam	20-Feb-2020+GU-19-628_gDNA_UMI_2020Jan31+GUBB_CRPC_1_21Feb2020	Yes
20-002	1L mCRPC baseline	2020-01-08	GU-20-002-cfDNA-Baseline-2020Jan08-RocheV1	GU-20-002-cfDNA-Baseline-2020Jan08-RocheV1.bam	03-Feb-2020+GU-20-002_gDNA_UMI_2020Jan08+GUBB_CRPC_05Feb2020	Yes
20-005	1L mCRPC baseline	2020-02-04	GU-20-005-cfDNA-Baseline-2020Feb04-RocheV1	GU-20-005-cfDNA-Baseline-2020Feb04-RocheV1.bam	20-Feb-2020+GU-20-005_gDNA_UMI_2020Feb04+GUBB_CRPC_1_21Feb2020	Yes
20-056	1L mCRPC baseline	2020-06-25	GU-20-056-cfDNA-Baseline-2020Jun25-RocheV1	GU-20-056-cfDNA-Baseline-2020Jun25-RocheV1.bam	17-Aug-2020+GU-20-056_gDNA_Baseline_UMI_2020Jun25+I234_CRPC_18Aug2020	Yes
20-112	1L mCRPC baseline	2020-09-24	GU-20-112-cfDNA-Baseline-2020Sep24-RocheV1	GU-20-112-cfDNA-Baseline-2020Sep24-RocheV1.bam	No	Yes
20-120	1L mCRPC baseline	2020-10-21	GU-20-120-cfDNA-Baseline-2020Oct21-RocheV1	GU-20-120-cfDNA-Baseline-2020Oct21-RocheV1.bam	No	Yes
20-123	1L mCRPC baseline	2020-01-14	GU-20-123-cfDNA-Baseline-2020Jan14	GU-20-123-cfDNA-Baseline-2020Jan14.bam	03-Feb-2020+GU-20-123_gDNA_UMI_2020Jan14+GUBB_CRPC_05Feb2020	Yes	This sample has duplicates: consider analyzing the other one if quality is bad
20-126	1L mCRPC baseline	2020-01-29	GU-20-126-cfDNA-Baseline-2020Jan29-RocheV1	GU-20-126-cfDNA-Baseline-2020Jan29-RocheV1.bam	20-Feb-2020+GU-20-126_gDNA_UMI_2020Jan29+GUBB_CRPC_1_21Feb2020	Yes
20-130	1L mCRPC baseline	2020-02-18	GU-20-130-cfDNA-Baseline-2020Feb18-RocheV1	GU-20-130-cfDNA-Baseline-2020Feb18-RocheV1.bam	08-Jun-2020+GU-20-130_gDNA_Baseline_UMI_2020Feb18+I234_CRPC_09Jun2020	Yes
20-138	1L mCRPC baseline	2020-03-06	GU-20-138-cfDNA-Baseline-2020Mar06-RocheV1	GU-20-138-cfDNA-Baseline-2020Mar06-RocheV1.bam	08-Jun-2020+GU-20-138_gDNA_Baseline_UMI_2020Mar06+I234_CRPC_09Jun2020	Yes
20-149	1L mCRPC baseline	2020-08-17	GU-20-149-cfDNA-Baseline-2020Aug17-RocheV1	GU-20-149-cfDNA-Baseline-2020Aug17-RocheV1.bam	23-Sep-2020+GU-20-149_gDNA_Baseline_UMI_2020Aug17+I234_CRPC-T2_24Sep2020	Yes	chr3:142,535,169-142,535,209; chr3:142,549,518-142,549,558
20-179	1L mCRPC baseline	2020-10-06	GU-20-179-cfDNA-Baseline-2020Oct06-RocheV1	GU-20-179-cfDNA-Baseline-2020Oct06-RocheV1.bam	No	Yes
20-224	1L mCRPC baseline	2020-03-13	GU-20-224-cfDNA-Baseline-2020Mar13-RocheV1	GU-20-224-cfDNA-Baseline-2020Mar13-RocheV1.bam	08-Jun-2020+GU-20-224_gDNA_Baseline_UMI_2020Mar13+I234_CRPC_09Jun2020	Yes
20-234	1L mCRPC baseline	2020-06-23	GU-20-234-cfDNA-Baseline-2020Jun23-RocheV1	GU-20-234-cfDNA-Baseline-2020Jun23-RocheV1.bam	17-Aug-2020+GU-20-234_gDNA_Baseline_UMI_2020Jun23+I234_CRPC_18Aug2020	Yes
20-264	1L mCRPC baseline	2020-07-24	GU-20-264-cfDNA-Baseline-2020Jul24-RocheV1	GU-20-264-cfDNA-Baseline-2020Jul24-RocheV1.bam	10-Sep-2020+GU-20-264_gDNA_Baseline_UMI_2020Jul24+I234_CRPC_11Sep2020	Yes	chr16:72,958,662-72,958,702
20-266	1L mCRPC baseline	2020-06-22	GU-20-266-cfDNA-Baseline-2020Jun22-RocheV1	GU-20-266-cfDNA-Baseline-2020Jun22-RocheV1.bam	17-Aug-2020+GU-20-266_gDNA_Baseline_UMI_2020Jun22+I234_CRPC_18Aug2020	Yes
20-272	1L mCRPC baseline	2020-08-27	GU-20-272-cfDNA-Baseline-2020Aug27-RocheV1	GU-20-272-cfDNA-Baseline-2020Aug27-RocheV1.bam	25-Feb-2021+GU-20-272_gDNA_Baseline_UMI_2020Aug27+PRO_CRPC-R2_26Feb2021	Yes	chr13:48,465,088-48,465,128
20-309	1L mCRPC baseline	2020-10-07	GU-20-309-cfDNA-Baseline-2020Oct07-RocheV1	GU-20-309-cfDNA-Baseline-2020Oct07-RocheV1.bam	No	Yes
20-317	1L mCRPC baseline	2020-09-09	GU-20-317-cfDNA-Baseline-2020Sep09-RocheV1	GU-20-317-cfDNA-Baseline-2020Sep09-RocheV1.bam	25-Feb-2021+GU-20-317_gDNA_Baseline_UMI_2020Sep09+PRO_CRPC-R2_26Feb2021	Yes
20-352	1L mCRPC baseline	2020-10-13	GU-20-352-cfDNA-Baseline-2020Oct13-RocheV1	GU-20-352-cfDNA-Baseline-2020Oct13-RocheV1.bam	No	Yes
20-372	1L mCRPC baseline	2020-10-15	GU-20-372-cfDNA-Baseline-2020Oct15-RocheV1	GU-20-372-cfDNA-Baseline-2020Oct15-RocheV1.bam	No	Yes	TERT promoter mutations (n=2)
17-025	1L mCRPC baseline	2018-02-14	GU-17-025-cfDNA-OnTreatment-2018Feb14-RocheV1	GU-17-025-cfDNA-OnTreatment-2018Feb14-RocheV1.bam	05-Jul-2017+17-025_Germline-WBC+July_Docetaxel	Yes
17-041	1L mCRPC baseline	2019-06-19	GU-17-041-cfDNA-OnTreatment-2019Jun19-RocheV1	GU-17-041-cfDNA-OnTreatment-2019Jun19-RocheV1.bam	05-Jul-2017+17-041_Germline-WBC+July_Docetaxel	Yes
17-196	1L mCRPC baseline	2019-04-01	GU-17-196-cfDNA-OnTreatment-2019Apr01-RocheV1	GU-17-196-cfDNA-OnTreatment-2019Apr01-RocheV1.bam	26-Mar-2018+17-196_gDNA+gu_gDNA_April'18	Yes
18-093	1L mCRPC baseline	2019-12-09	GU-18-093-cfDNA-OnTreatment-2019Dec09-RocheV1	GU-18-093-cfDNA-OnTreatment-2019Dec09-RocheV1.bam	19-Nov-2018+18-093-WBC+GU-22NOV18	Yes
18-134	1L mCRPC baseline	2019-02-26	GU-18-134-cfDNA-OnTreatment-2019Feb26-RocheV1	GU-18-134-cfDNA-OnTreatment-2019Feb26-RocheV1.bam	19-Nov-2018+18-134-WBC+GU-22NOV18	Yes	chr17:7,673,535-7,673,575
18-388	1L mCRPC baseline	2019-11-08	GU-18-388-cfDNA-OnTreatment-2019Nov08-RocheV1	GU-18-388-cfDNA-OnTreatment-2019Nov08-RocheV1.bam	21-May-2019+GU-18-388-WBC+GUBB samples May 2019	Yes
18-481	1L mCRPC baseline	2019-07-17	GU-18-481-cfDNA-OnTreatment-2019Jul17-RocheV1	GU-18-481-cfDNA-OnTreatment-2019Jul17-RocheV1.bam	21-May-2019+GU-18-481-WBC+GUBB samples May 2019	Yes
19-098	1L mCRPC baseline	2019-11-27	GU-19-098-cfDNA-OnTreatment-2019Nov27-RocheV1	GU-19-098-cfDNA-OnTreatment-2019Nov27-RocheV1.bam	12-Nov-2019+GU-19-098_gDNA_UMI_2019Apr25+GUBB_CRPC_1_15Nov2019	Yes
19-443	1L mCRPC baseline	2020-10-26	GU-19-443-cfDNA-OnTreatment-2020Oct26-RocheV1	GU-19-443-cfDNA-OnTreatment-2020Oct26-RocheV1.bam	03-Feb-2020+GU-19-443_gDNA_UMI_2019Aug01+GUBB_CRPC_05Feb2020	Yes
20-235	1L mCRPC baseline	2020-06-05	GU-20-235-cfDNA-Baseline-2020Jun05-RocheV1	GU-20-235-cfDNA-Baseline-2020Jun05-RocheV1.bam	17-Aug-2020+GU-20-235_gDNA_Baseline_UMI_2020Jun08+I234_CRPC_18Aug2020	Yes

[truncated: 2 more sheets: GUBB 2L and 3L sequencing statu, CoxPH]
