# Supplementary material for: Prediction of plasma ctDNA fraction and prognostic implications of liquid biopsy in advanced prostate cancer
Source: Nat Commun. 2024 Feb 28;15:1828. doi: 10.1038/s41467-024-45475-w (PMC10902374; doi:10.1038/s41467-024-45475-w)
Supplement: Supplementary file 6 — Source Data [file 41467_2024_45475_MOESM6_ESM.xlsx]

## Sheet: Figures 1,2,4
Anonymised patient ID	Collection timepoint	ctDNA fraction (0 to 1)
P0	1	0
P0	2	0		This table contains the per-sample ctDNA-fraction values for metacohort patients for Figures 1B, 1E, 1F, 1I, 1J, 1K, 2A, 2B, 2C, 3A, 3B, 3F, 3E, 3G, 3H, 4A, 4B, 4C, 4D, 4E, 4F, 4G, 4H
P1	1	0
P2	1	0.095
P2	2	0
P3	1	0.05
P3	2	0.113
P4	1	0
P4	2	0
P5	1	0.039
P6	1	0
P6	2	0
P7	1	0.03
P8	1	0.05
P8	2	0.05
P9	1	0
P9	2	0
P9	3	0.05
P10	1	0
P11	1	0.058
P12	2	0
P12	1	0
P13	1	0
P13	2	0
P13	3	0
P14	1	0.347
P14	2	0.02
P14	3	0.524
P15	1	0
P16	2	0
P16	1	0.05
P17	2	0.635
P17	1	0.524
P18	1	0
P18	2	0
P19	1	0.502
P19	2	0.03
P19	3	0.14
P20	2	0
P20	1	0
P21	1	0.05
P22	2	0
P22	1	0
P23	1	0
P24	1	0
P25	1	0.529
P25	2	0.131
P26	1	0.174
P26	2	0
P27	1	0.246
P27	2	0
P28	1	0
P28	2	0
P28	3	0.206
P29	3	0.653
P29	2	0.71
P29	1	0.892
P30	1	0.068
P30	2	0
P31	1	0
P31	2	0
P32	1	0.298
P32	2	0.113
P33	1	0
P33	2	0.095
P33	3	0.298
P34	2	0.305
P34	1	0.45
P35	1	0
P35	2	0
P35	3	0
P36	1	0.413
P36	2	0
P37	1	0
P38	1	0.113
P38	2	0.113
P39	1	0
P40	2	0
P40	1	0
P41	1	0.104
P41	2	0.05
P42	1	0.347
P42	2	0.077
P43	3	0
P43	1	0.419
P43	2	0
P44	2	0.049
P44	3	0.039
P44	1	0.058
P45	3	0.765
P45	2	0.714
P45	1	0.738
P46	1	0
P47	1	0.758
P48	1	0.039
P49	1	0
P50	1	0.283
P50	2	0.02
P51	1	0.63
P51	2	0
P51	3	0.095
P52	1	0.05
P53	1	0.039
P53	2	0
P54	1	0.319
P54	2	0.058
P55	1	0.058
P55	2	0.077
P55	3	0.086
P56	1	0
P57	1	0.473
P58	1	0.592
P59	3	0
P59	1	0
P59	2	0
P60	1	0
P61	1	0.104
P61	2	0.05
P62	1	0
P63	1	0
P63	2	0
P64	1	0
P64	2	0
P65	2	0
P65	3	0
P65	1	0
P66	1	0.367
P66	2	0.086
P67	1	0.095
P67	2	0.039
P67	3	0.198
P68	1	0.03
P68	2	0
P69	1	0
P69	2	0
P70	2	0.131
P70	1	0.601
P71	1	0.431
P72	1	0
P72	2	0
P73	1	0.068
P73	2	0.354
P74	1	0.14
P74	2	0.03
P75	1	0.214
P75	2	0.03
P76	1	0.596
P77	1	0
P77	2	0.058
P78	1	0
P78	2	0.03
P79	1	0.182
P79	2	0
P79	3	0.03
P80	1	0.039
P80	2	0.05
P81	3	0.039
P81	2	0
P81	1	0
P82	1	0
P82	2	0.253
P83	1	0
P83	2	0.05
P84	1	0.847
P85	1	0.095
P85	2	0.113
P86	2	0
P86	3	0
P86	1	0.165
P87	1	0.19
P88	1	0.03
P88	2	0.148
P89	1	0
P89	2	0.095
P90	1	0
P90	2	0
P91	1	0.889
P91	2	0.644
P92	1	0.095
P92	2	0.058
P93	1	0.824
P93	2	0.198
P94	2	0
P94	1	0
P95	1	0.05
P95	2	0
P96	1	0
P96	2	0
P97	1	0.425
P98	1	0.367
P98	2	0.312
P99	2	0.039
P99	3	0.095
P99	1	0
P100	1	0
P100	2	0
P101	1	0.246
P102	1	0
P102	2	0
P102	3	0.19
P103	1	0.03
P103	2	0.104
P104	1	0
P105	2	0
P105	3	0
P105	1	0
P106	1	0
P106	2	0
P107	1	0.039
P107	2	0
P108	1	0.431
P108	2	0.693
P109	1	0.305
P109	2	0.068
P110	1	0.632
P111	2	0.462
P111	1	0.077
P112	1	0
P112	2	0
P113	1	0.104
P113	2	0.113
P113	3	0.253
P114	1	0
P115	1	0.03
P115	2	0
P116	1	0.276
P117	2	0
P117	1	0.086
P118	2	0
P118	1	0
P119	1	0.182
P119	2	0.03
P119	3	0.312
P120	1	0.039
P120	2	0
P120	3	0.039
P121	1	0
P122	1	0.425
P122	2	0.077
P123	2	0
P123	1	0.049
P124	1	0.148
P125	1	0.049
P125	2	0.03
P125	3	0.182
P126	1	0.095
P126	2	0.326
P126	3	0.419
P127	2	0.502
P127	1	0.387
P128	2	0
P128	3	0.05
P128	1	0
P129	1	0.03
P129	2	0.02
P130	1	0.312
P130	2	0.238
P130	3	0.467
P131	1	0
P132	3	0.113
P132	1	0.214
P132	2	0.131
P133	2	0
P133	1	0
P134	1	0.354
P135	1	0
P135	2	0
P136	2	0
P137	1	0.02
P138	2	0.113
P138	1	0
P139	1	0
P140	2	0
P140	1	0
P140	3	0
P141	2	0
P142	1	0.606
P143	1	0
P143	2	0
P144	1	0
P144	2	0
P144	3	0.03
P145	1	0.157
P145	2	0.298
P146	1	0
P146	2	0
P147	2	0.444
P147	1	0.551
P148	1	0
P148	2	0
P149	1	0.077
P149	2	0.02
P150	1	0
P150	2	0
P151	1	0.4
P151	2	0.675
P152	1	0
P153	2	0
P153	1	0.077
P154	1	0.113
P155	1	0.283
P155	2	0.165
P156	1	0.02
P157	1	0.238
P158	1	0.086
P158	2	0.238
P159	2	0.214
P159	1	0.122
P160	3	0.05
P160	2	0.05
P160	1	0
P161	1	0.104
P162	1	0.049
P162	2	0.122
P163	1	0.587
P164	2	0
P164	1	0
P164	3	0
P165	2	0
P165	1	0
P166	2	0
P166	1	0
P167	1	0.387
P167	2	0.238
P168	1	0
P168	2	0
P169	1	0.03
P170	1	0
P170	2	0.077
P171	1	0.077
P171	2	0.077
P171	3	0.068
P172	1	0.813
P173	1	0
P174	1	0
P174	2	0.214
P174	3	0.122
P175	1	0.606
P175	2	0.697
P175	3	0.671
P176	1	0
P177	1	0
P177	2	0.05
P178	2	0.206
P178	1	0.049
P179	1	0
P180	1	0
P180	2	0
P181	1	0
P181	2	0
P182	1	0.03
P182	2	0
P183	1	0
P184	1	0.077
P185	2	0
P185	1	0.148
P186	1	0.131
P186	2	0
P186	3	0.148
P187	1	0.03
P188	1	0.556
P189	1	0
P190	1	0.077
P191	2	0.206
P191	1	0.02
P192	1	0.148
P193	1	0.354
P194	1	0
P195	1	0
P196	1	0
P196	2	0.077
P196	3	0
P197	1	0.02
P198	1	0.05
P199	1	0.086
P200	1	0.283
P201	2	0.157
P201	1	0.03
P202	1	0
P203	1	0
P204	1	0.387
P205	1	0
P206	1	0
P207	1	0
P208	1	0.068
P209	1	0.049
P210	1	0
P211	1	0
P212	1	0
P213	1	0.198
P214	1	0
P214	2	0
P215	1	0.246
P215	2	0.165
P216	2	0.34
P216	1	0.165
P217	1	0.05
P218	1	0.068
P219	1	0
P220	1	0.367
P221	1	0.214
P222	2	0.049
P222	1	0.039
P222	3	0.05
P223	1	0.058
P224	1	0.502
P225	1	0.529
P226	1	0.02
P227	1	0.592
P228	1	0
P229	1	0.754
P230	1	0.23
P231	1	0.361
P231	2	0.34
P232	1	0
P233	1	0.104
P234	3	0.03
P234	1	0
P235	1	0
P236	1	0.19
P236	2	0.1
P236	3	0.05
P237	1	0
P238	1	0.305
P239	1	0.113
P240	1	0.095
P241	1	0
P241	2	0
P242	1	0
P243	1	0.261
P244	1	0.049
P245	1	0.05
P246	1	0.086
P246	2	0.246
P247	1	0
P248	1	0.2
P249	1	0
P249	3	0.039
P250	1	0.104
P251	1	0.662
P251	2	0.394
P252	1	0.653
P253	1	0.068
P254	1	0.02
P255	1	0
P256	1	0
P257	1	0
P257	2	0
P258	1	0.068
P259	1	0.02
P260	1	0
P261	1	0
P262	1	0.011
P263	3	0.1
P263	1	0.03
P264	1	0
P265	1	0.701
P266	2	0.049
P266	1	0.077
P267	1	0.6
P268	1	0.05
P269	1	0.246
P270	1	0.05
P271	1	0
P272	1	0
P272	2	0
P273	1	0.174
P273	3	0.601
P274	1	0.039
P275	1	0
P276	1	0.05
P276	2	0.222
P277	1	0
P278	1	0
P279	1	0
P280	1	0.03
P281	1	0
P282	1	0.419
P283	1	0
P284	1	0.104
P285	1	0.086
P286	1	0.387
P287	1	0.086
P288	1	0.792
P289	1	0.644
P290	1	0
P291	1	0
P292	1	0
P293	1	0.413
P294	1	0.113
P295	1	0.684
P296	2	0.568
P296	1	0.1
P297	1	0.326
P298	1	0.261
P298	2	0.039
P299	1	0.148
P300	1	0
P301	1	0.039
P302	1	0.174
P303	1	0.653
P304	1	0.238
P305	3	0.05
P305	1	0.413
P306	1	0.374
P307	1	0
P308	3	0.077
P308	1	0
P309	1	0
P310	1	0
P311	1	0
P312	1	0
P313	2	0
P313	1	0
P314	1	0.726
P315	1	0
P316	1	0.577
P317	1	0
P318	1	0.206
P319	1	0
P320	1	0.05
P321	1	0.05
P322	1	0
P323	1	0
P324	1	0.03
P325	1	0.03
P326	1	0.45
P327	1	0
P328	1	0.131
P329	1	0.05
P330	1	0
P331	1	0.049
P332	1	0.354
P333	1	0
P334	1	0
P335	1	0
P336	1	0.19
P337	1	0.268
P338	1	0.03
P338	2	0.35
P339	1	0.529
P340	1	0.104
P341	1	0
P342	1	0
P343	1	0.312
P344	1	0.02
P345	1	0.246
P346	1	0.113
P347	1	0.88
P348	1	0.253
P349	1	0
P350	1	0
P351	1	0
P352	1	0
P353	1	0.174
P354	1	0
P355	1	0.104
P356	1	0.326
P357	1	0
P358	1	0.131
P359	1	0.387
P360	1	0.714
P361	1	0.496
P362	1	0
P363	1	0.81
P364	1	0
P365	1	0
P366	1	0.157
P367	1	0
P368	1	0
P369	1	0.253
P370	1	0
P370	2	0.25
P371	1	0.5
P372	1	0.039
P373	1	0.587
P374	1	0
P375	1	0
P376	1	0
P377	1	0.722
P378	1	0
P379	1	0.03
P380	1	0
P381	1	0.182
P382	1	0.03
P383	1	0.039
P384	1	0
P385	1	0.03
P386	1	0.62
P387	1	0.253
P388	1	0.773
P389	1	0
P390	1	0.122
P391	1	0.36
P392	1	0.71
P393	1	0.214
P394	1	0
P395	1	0
P396	2	0
P396	1	0.198
P397	2	0.545
P398	1	0.039
P399	1	0.039
P400	1	0.333
P401	3	0.347
P401	2	0.165
P402	1	0.086
P402	2	0
P403	2	0.467
P403	3	0.413
P404	2	0.086
P404	3	0
P405	1	0
P406	3	0.333
P406	2	0.268
P407	2	0
P407	1	0
P408	2	0.058
P408	3	0.086
P409	1	0.238
P409	2	0.381
P410	2	0.601
P410	3	0.662
P411	1	0.077
P411	2	0.268
P412	1	0.738
P412	2	0.823529
P413	3	0.444
P413	2	0.326
P414	3	0.374
P414	2	0.058
P415	3	0.05
P415	2	0.222
P416	2	0.19
P416	1	0.354
P417	1	0.644
P418	1	0
P419	2	0
P420	1	0.131
P420	2	0
P421	1	0.86
P421	2	0.844
P422	1	0
P423	2	0.361
P424	1	0.02
P425	1	0.425
P425	2	0.23
P426	1	0.049
P427	1	0.714
P428	2	0.545
P428	1	0.104
P429	3	0.406
P429	2	0.039
P430	1	0.367
P430	2	0.561
P431	1	0.291
P432	1	0.198
P433	1	0.157
P434	2	0.253
P435	2	0.394
P435	1	0.367
P436	2	0.467
P436	1	0.131
P437	2	0.049
P437	1	0.03
P438	1	0.077
P439	1	0.551
P439	2	0.545
P440	1	0.452
P441	1	0.54
P442	1	0.784
P442	2	0.54
P443	2	0.02
P443	1	0
P444	3	0.03
P444	2	0
P445	2	0.02
P445	3	0.492
P446	2	0.347
P447	1	0.095
P448	3	0.513
P448	2	0.367
P449	1	0.131
P450	2	0.462
P450	1	0.312
P451	2	0.182
P451	3	0.519
P452	2	0
P453	2	0.892
P453	1	0.78
P454	1	0.157
P454	2	0.157
P455	1	0.502
P455	2	0.754
P456	1	0.413
P456	2	0.039
P457	1	0.058
P458	1	0.491
P458	2	0.104265
P459	1	0.222
P460	1	0.113
P460	2	0.131
P461	1	0.566
P461	2	0.238
P462	2	0.095
P463	1	0
P463	2	0
P464	1	0.086
P465	1	0.253
P466	1	0
P467	1	0
P468	1	0.3
P469	1	0.291
P470	2	0
P471	1	0.268
P472	1	0.827
P473	1	0.02
P474	1	0.068
P475	1	0.077
P476	1	0
P477	1	0
P478	2	0.276
P478	1	0.253
P479	1	0
P480	2	0.03
P480	1	0
P481	3	0.157
P481	2	0.039
P482	1	0.14
P483	1	0.157
P484	1	0.095
P485	1	0
P485	2	0.157
P486	2	0.354
P487	1	0
P488	2	0.319
P489	2	0
P490	1	0.46

## Sheet: Figure 3
XGB 7 features			XGB 8 features			XGB 16 features			XGB 17 features					OPT/ILU with XGB 8 feature model					Note: cross-validation and model training involve a degree of randomness; therefore per-sample (row) predicted ctDNA% values may differ slightly from those plotted in Figure 3.
P(ctDNA ≥ 2%)	Predicted ctDNA%	Measured ctDNA%	P(ctDNA ≥ 2%)	Predicted ctDNA%	Measured ctDNA%	P(ctDNA ≥ 2%)	Predicted ctDNA%	Measured ctDNA%	P(ctDNA ≥ 2%)	Predicted ctDNA%	Measured ctDNA%			Predicted ctDNA%	P(ctDNA ≥ 2%)	Measured ctDNA%
66.4	6.8	5	21.9	2.3	5	50	4.2	5	49.2	2.9	5			6.3	69.5	40.6
51.4	0	0	8.9	0.4	0	31.2	4.8	0	25.5	0	0			6.1	53.3	0
71.3	9.3	11.3	73.5	5.3	11.3	71.1	12.8	11.3	59.4	0	11.3			27.2	95.7	30.5
57.5	4.1	10.4	45.9	2.6	10.4	47	1.4	10.4	30.5	0	10.4			4.3	60	0
41.8	0.1	5	31.7	0	5	43.9	0.8	5	44.7	2.2	5			0.8	39.7	0
48	3.6	3.9	88.6	1.8	3.9	65.4	2.7	3.9	49.2	3.5	3.9			1.2	35.6	0
28.7	0.3	0	6.3	0	0	25.7	0	0	21.8	0	0			7	58.1	0
85.2	27.2	21.4	90.8	22.8	21.4	86.5	22.3	21.4	85.2	20.6	21.4			7.3	82.4	9.5
48.1	4.2	18.2	80.9	1.5	18.2	63.5	3.9	18.2	60.4	3.6	18.2			5.2	61.6	0
70.1	10.2	3	1.8	4.4	3	78.3	10.3	3	79.8	8.1	3			7	61.8	30.5
74.8	9.2	0	7.4	3.5	0	47.4	3.7	0	52.6	0.8	0			4.4	62.6	0
82.8	9.5	42.5	73.4	18.9	42.5	71.5	7.8	42.5	85.2	19.2	42.5			3.5	52.3	0
25.7	0	0	12.9	0	0	41.2	0	0	25.6	0	0			2.8	44.6	0
53.8	3.4	0	36.5	2	0	36.8	1.6	0	32.6	0.9	0			3.3	40	0
75.8	6.8	18.2	48.6	7.6	18.2	70.5	12.5	18.2	54.6	6.3	18.2			23.2	93.8	47.9
66.8	4.8	0	21.4	1.4	0	51.5	1.2	0	46.8	1.2	0			0.3	25.9	0
94.2	40.1	9.5	84.3	16.7	9.5	89.2	25.9	9.5	88	11.8	9.5			7.1	69.9	0
43.5	2.7	2	29.6	2.5	2	39.1	0.5	2	31.2	1.3	2			1.3	30	0
39.4	1.2	0	41.3	0.2	0	31.9	1.1	0	33.4	0.3	0			3.8	57.3	0
79.7	25.2	28.3	58.4	24.4	28.3	82.1	20.5	28.3	83.3	22.7	28.3			2.3	41.7	3.9
68.9	19.1	2	42	5.6	2	57.8	10.4	2	52.9	4.7	2			4.5	64.7	0
90.9	12.9	23.8	92.4	9.6	23.8	88.2	14.5	23.8	85.3	10.4	23.8			21.6	88.5	63
93.3	16.7	10.4	10.9	14.1	10.4	83.4	8	10.4	86.2	10	10.4			7.4	75.8	3
69	4	0	82.1	9.6	0	82.1	5.9	0	86	5.3	0			42.7	97.6	40.6
74.3	8.7	14.8	92.3	9.7	14.8	81.1	11.8	14.8	84.4	10.4	14.8			5.9	70.4	2
68.7	13.5	3	87.2	5.8	3	64.4	5	3	67.9	3.3	3			14.4	84.5	11.3
68.7	5.3	5	53.3	3.8	5	76.8	4.8	5	73.3	3.9	5			12.2	84.3	7.7
85.2	14.6	34.7	17.3	10.5	34.7	74.2	9	34.7	70.4	7.9	34.7			9.2	68.8	15.7
88	30	50.2	81.1	24.5	50.2	82.1	25	50.2	83	19.4	50.2			16.9	94.3	44.4
70.2	4.3	52.9	26.2	0.7	52.9	63.8	4.4	52.9	63.9	3.1	52.9			15.3	87.3	0
85.1	18.3	24.6	82.3	19.9	24.6	88.6	21.4	24.6	87.5	19.5	24.6			2.3	46.6	7.7
65.4	4.1	0	70.6	4.3	0	47.4	3.1	0	48.2	2.7	0			30.7	93.2	73.4
92.3	12.7	29.8	93.1	13.4	29.8	83.7	14.1	29.8	82.8	15.9	29.8			3	45.9	2.5
94.1	20.3	45	97.6	31.7	45	93.1	19.1	45	94.4	21.7	45			13.3	83.1	2
85.5	39.5	41.3	89.7	43.5	41.3	73.4	38.1	41.3	81	41.9	41.3			7.3	73.9	1.5
23.1	0	0	70.5	0	0	18.3	0	0	23.4	0	0			9.3	84.5	45.6
74.3	4.8	10.4	98.9	6	10.4	62.6	4.2	10.4	64.4	6.1	10.4			3.6	52.5	0
70.6	7.2	0	29.4	2.8	0	58.9	4.4	0	53.3	1.1	0			0.1	22.6	3
62	5.2	36.7	96.6	5.4	36.7	65.6	3.6	36.7	68.7	4.7	36.7			11.9	92.1	0
62.3	5.1	0	2.2	4.4	0	76.7	6.5	0	67.1	6	0			2.7	53.8	0
48.6	2.8	6.8	86.3	4.3	6.8	68.1	3.9	6.8	78.2	5.3	6.8			15.7	86.2	5
46.7	3.5	14	66.7	8.8	14	56.3	4.9	14	65.6	9.6	14			5.4	65.3	32.6
87.2	33.7	59.6	98.4	34.8	59.6	74.8	29.4	59.6	88.5	26.2	59.6			32.2	97.9	2
72.8	25.7	3.9	9.8	34.8	3.9	84.2	27.2	3.9	85.9	25.8	3.9			26.3	93.7	71.4
47.5	5.7	0	21.7	6.7	0	58.8	7.2	0	54.6	7.3	0			1.2	30.7	0
47.1	0	0	97.4	0.7	0	46.3	0.4	0	27.3	1.2	0			8.1	82	14
63	5.9	5	41.3	3.8	5	49	3.7	5	43.5	2	5			2.6	42.1	0
46.7	2.5	3	78.1	2	3	67.3	6.3	3	56.5	2.8	3			2	37.6	0
86.1	20.5	30.5	84.2	8.2	30.5	65	6.2	30.5	77.1	4.4	30.5			3.3	47.9	3
95.6	60.7	31.2	95.5	36.6	31.2	78.7	44.8	31.2	90.8	36.6	31.2			16.6	51	37.6
87.2	28.9	35.4	98.2	53.8	35.4	85.7	28.6	35.4	83.6	53.8	35.4			20.6	90.9	40
33.1	0.8	0	23.3	0	0	19.6	0	0	18.2	0	0			4.1	57.2	7.7
43.7	0.5	7.7	21.9	0.6	7.7	47.3	2.6	7.7	33.8	0.4	7.7			9	64.8	13.1
40.4	0.2	0	31.9	1.2	0	39.6	0.1	0	29.4	1	0			8.6	73.8	0
66.9	11.4	0	57.3	2.9	0	82.3	8	0	71.4	4	0			42.4	95.1	59.7
32.6	0.1	0	93.4	16.9	0	27.9	0	0	33.1	11.7	0			6.3	64.2	4.9
73.4	19.6	7.7	77.6	10.1	7.7	71.6	13.7	7.7	59.6	9.9	7.7			1.9	56.5	0
81	12.2	13.1	93.9	12.1	13.1	78.1	11	13.1	85.9	10.8	13.1			4.7	68.8	0
41.9	3.7	3	73.9	0.5	3	20.5	0.6	3	27.2	0.7	3			5.4	67.5	4.9
47.4	4.6	7.7	14.5	5.9	7.7	69.5	8.2	7.7	50.7	7.5	7.7			1.5	36.3	0
50.5	3.1	0	57.5	2.2	0	43.2	3.9	0	34.5	1.6	0			10.5	89.6	0
42.9	1.5	2	29.7	2.5	2	18.8	0.5	2	32.3	1.4	2			11.3	80	43.1
89.7	19.3	0	87	12.9	0	87.3	17.7	0	69.3	10	0			8.8	77.7	12.2
54.2	6.9	5.8	75	0.8	5.8	58.1	4.3	5.8	44.2	0.1	5.8			2.9	41.6	0
61.4	7.7	0	37	3	0	54	4.6	0	44	1.9	0			1.4	49.5	17.3
70.2	15.7	17.4	34.3	14.4	17.4	56.5	13.4	17.4	52.8	0	17.4			33.2	93.1	26.1
63.9	7.8	0	75.1	3.6	0	68.9	5.2	0	57.5	3.7	0			57.2	83.5	79.1
78.5	36.6	73.8	97.9	33.7	73.8	69.2	28.2	73.8	74.3	27.8	73.8			8.2	81.2	23
94.3	42.3	75.8	97.4	79.4	75.8	91.1	35.7	75.8	93	68.2	75.8			17.8	84.1	29.8
79.8	10.6	28.3	94.6	7.7	28.3	56	3.1	28.3	68	8.8	28.3			5.8	75.1	20.6
90.7	29	0	43.1	21.9	0	75	29.9	0	62	17.3	0			9.3	82	22.2
39.5	0.3	84.7	84.4	10.7	84.7	33.2	1.6	84.7	50.3	17.2	84.7			3.6	58.1	3.9
93.3	33.9	88.9	99.6	33.8	88.9	81.8	29.7	88.9	88	36.2	88.9			7.3	65.5	13.1
75.8	8.7	24.6	90.8	3	24.6	82.1	5.9	24.6	64.8	3.8	24.6			6.4	74.2	0
95.7	18.2	7.7	59.1	30.9	7.7	89.6	15.3	7.7	85.9	31	7.7			47.1	96.3	62.5
73.1	6.5	0	13.2	6.7	0	72.2	9.5	0	76.4	6.2	0			10.6	69.2	3
67.6	4.3	3	36.6	5.9	3	28.7	0	3	57.1	6.1	3			8.2	74.9	0
60.2	6.7	8.6	34.6	5.1	8.6	72.3	4.6	8.6	76.9	6.8	8.6			10.9	84.5	15
55	5.3	38.7	74.7	3	38.7	62.4	4.5	38.7	67.2	2.4	38.7			54.1	97.6	60.1
76	24.9	21.4	85.7	17.2	21.4	78.3	27.5	21.4	77.3	18.3	21.4			2.8	45	4.9
80.9	17.7	0	45.8	14.6	0	69.7	22.5	0	70.2	13.9	0			2.4	36.3	0
70.4	4.6	0	17.1	5.2	0	48.2	4.1	0	67.7	4	0			3.5	52.6	0
69.1	6	0	8.6	11.2	0	73.5	6.2	0	79.3	11	0			1.2	38.8	0
67.8	18.2	15.7	83.3	3.4	15.7	81.9	11.2	15.7	64.4	3.3	15.7			4.1	62.7	0
43.9	1	0	94.5	0	0	32.7	0.1	0	30.5	0	0
83.4	10.1	40	95.6	11.9	40	80.2	10.9	40	89.6	11.2	40
45.7	0	11.3	67.7	4.4	11.3	65.6	2.9	11.3	68.5	3.8	11.3
82.4	12.5	4.9	55.7	7.3	4.9	75.3	11.3	4.9	71.6	6.9	4.9
33.8	0	38.7	65.1	1.7	38.7	36.4	0.7	38.7	36.4	4.3	38.7
31.7	0.9	0	54.5	0.5	0	37.7	2.4	0	32.4	1.2	0
49.5	4.1	4.9	38.5	8	4.9	56.6	6.6	4.9	68.3	8.7	4.9
43.7	2.8	14.8	95	2.8	14.8	59.7	4.1	14.8	45	3.7	14.8
86.1	34	5	42.3	56	5	83.5	32.1	5	92.1	56.9	5
70.1	27.5	8.6	81	23.5	8.6	74.5	24.2	8.6	85.9	23.4	8.6
65.6	6	28.3	91.7	4.5	28.3	60.8	4	28.3	62.8	3.6	28.3
67.1	6.1	3	4.4	2.9	3	68.2	3.5	3	65.2	2.4	3
47.3	3	0	17.4	5.4	0	39.5	2.3	0	44.2	3.9	0
55.4	0.6	0	79.3	2.6	0	52.7	0.9	0	58.4	6	0
58.7	7.9	38.7	24.1	4.8	38.7	67.6	7.6	38.7	81.8	6.7	38.7
81	23.1	0	13.5	18.5	0	62.2	15	0	48.9	4.5	0
28.9	0.3	0	67.1	2.4	0	57.8	2.7	0	59.5	5.4	0
40.7	1.3	0	32	0	0	44.9	1.8	0	33.4	0.7	0
32.2	2.1	6.8	68.5	10.1	6.8	48.2	3.3	6.8	67.1	8.5	6.8
57.3	0	4.9	60.6	6.3	4.9	80.2	14.2	4.9	83.8	4.7	4.9
46	1.4	0	54	4.3	0	53.7	6.5	0	64	6.9	0
31.7	0	0	45.4	0	0	20	0	0	16.2	0	0
35.7	0	0	64.9	2.4	0	35.5	0	0	22.3	0.6	0
76.7	30.8	19.8	88.7	39.1	19.8	73.5	39.5	19.8	85.1	25.3	19.8
32	2.5	0	31.6	5.1	0	58	5.3	0	59.9	6.3	0
66.6	8.2	24.6	51.8	8.4	24.6	80.6	10.4	24.6	82	12.5	24.6
41.2	1	16.5	23.2	0	16.5	54.2	3.9	16.5	41.7	1.1	16.5
91.8	25.2	5	72.2	17.4	5	62.3	15.1	5	68.5	10.8	5
62.1	5.9	6.8	72.7	3.6	6.8	41.3	0	6.8	24.1	0	6.8
41.6	3.7	0	40.2	3.6	0	63.9	7.2	0	56.2	5.2	0
81.5	22.7	36.7	98.3	10.9	36.7	69.8	9.2	36.7	78	11.7	36.7
91.6	29.2	21.4	95.5	27.5	21.4	77.3	29	21.4	82.3	25.7	21.4
52.3	1	3.9	16.1	0	3.9	41.5	2.7	3.9	38.4	1.9	3.9
65.6	7.7	5.8	14.8	5.8	5.8	51.3	4.9	5.8	57.9	4.1	5.8
47	0	50.2	88.6	9.8	50.2	40	1.4	50.2	71.9	21	50.2
85.8	21.6	52.9	90.4	23	52.9	74.1	16.6	52.9	75.4	18.5	52.9
73.9	25.6	2	64.4	20.1	2	64.3	24.5	2	53.8	17.1	2
74.8	18.3	59.2	98.8	19.7	59.2	90	12.3	59.2	93.4	27.3	59.2
43.4	0.1	0	41.5	0.3	0	23.6	0.1	0	21.4	0	0
40.2	2	75.4	39.7	6.8	75.4	38	0.5	75.4	46.8	7.6	75.4
76.6	27.8	23	75.4	22.1	23	87.4	27.2	23	83.6	19.6	23
77.5	24.8	36.1	88.4	18.7	36.1	86.2	27.7	36.1	84.7	16.9	36.1
49.5	2.7	0	38.5	1.5	0	51	3.7	0	56.4	2	0
53.6	5.3	10.4	43.9	2.4	10.4	61.8	6	10.4	61.7	4	10.4
53.5	5.3	0	76.1	6.3	0	68.7	5.3	0	74.1	7.5	0
18.6	0	0	36.5	0	0	24	0.1	0	16.1	0	0
71.9	1.9	19	56.7	2.3	19	67.6	4.1	19	65.1	3.5	19
46.7	1.5	0	16.6	0	0	42.2	1.9	0	41	0	0
58	3.5	30.5	63.1	3.8	30.5	68.4	6.7	30.5	70.1	2.3	30.5
48.3	2.3	11.3	93.3	6.4	11.3	39.3	3.6	11.3	65.3	8.4	11.3
75.3	9.2	9.5	81.8	3.4	9.5	74.3	9.7	9.5	68	4.9	9.5
51.8	1.9	0	51.3	2	0	65.7	4.2	0	64.3	3.3	0
70.3	5.4	0	65.1	2.8	0	76	8.8	0	55.5	3.4	0
73	15.4	26.1	70.8	5.9	26.1	72.3	8.4	26.1	77.1	6.3	26.1
68.9	5.9	4.9	87.5	2.8	4.9	79.7	7.6	4.9	75.3	5	4.9
63.6	3.4	5	71.6	1	5	68.2	7.2	5	61.9	3.2	5
38.3	0	8.6	29.8	2.3	8.6	59.7	0.1	8.6	56.3	1.8	8.6
39.8	0	0	60.9	0	0	39.7	0.2	0	35.9	2.2	0
97.2	65.6	20	99.9	59	20	95	54.1	20	96.1	53.7	20
41.7	1.6	0	11.1	3.9	0	60	4	0	70.8	4.9	0
63.7	7.8	10.4	74.9	4.5	10.4	54.4	4.2	10.4	57.9	1.9	10.4
67.3	22.6	66.2	94.3	42.8	66.2	72.3	27.1	66.2	85.5	31.7	66.2
83.1	25.8	65.3	92.3	67	65.3	92.9	37.5	65.3	87.3	50.8	65.3
80.4	9.6	6.8	57.8	7.5	6.8	84.8	12.8	6.8	83.5	8.5	6.8
24.7	0.7	2	32.2	2.3	2	46.7	2.2	2	49.4	1.9	2
61	7	0	24.5	10.2	0	46.2	4.8	0	40	8	0
66.7	5	0	14.3	2	0	45.4	3	0	32.1	0.6	0
34.6	0	0	16.2	0	0	46.1	1.8	0	38.3	1.8	0
83.3	23.8	6.8	93.4	18.8	6.8	57.3	36.8	6.8	55.7	17.7	6.8
60.2	3	2	93.8	0.4	2	44.8	0.2	2	33.6	0	2
25.7	6.3	0	1.1	0	0	30.6	0	0	24.2	0	0
45.3	3.8	0	24.8	2.6	0	40.7	1.4	0	38	1.9	0
29.5	0	1.1	1.9	0	1.1	29.2	0	1.1	25.3	2.1	1.1
26.4	0.3	3	17.4	0.3	3	50.6	2	3	36.9	3.1	3
48	2.4	0	10.6	0.5	0	52.5	4.5	0	28.2	3.4	0
93.2	47.1	70.1	99.3	55.8	70.1	86.5	42	70.1	90.6	49.3	70.1
67.5	4.9	7.7	45	4.8	7.7	70.1	5.8	7.7	87.2	21.1	7.7
80.7	16.6	60	97.4	34.4	60	76.4	19.1	60	86.8	43.8	60
52.8	3.3	5	95.3	2.9	5	36.2	2.7	5	43.4	1.5	5
42	6.7	24.6	58.8	5.1	24.6	62.6	5.2	24.6	68	6.1	24.6
89.3	16.2	5	95.4	22.6	5	92.9	14.2	5	94.4	29.7	5
61.7	4.1	0	17.3	2.8	0	45.8	3.5	0	39.6	1.9	0
95	42.1	0	25.9	25.1	0	92.3	37.8	0	88.2	29.1	0
65	23	17.4	78.1	5.6	17.4	85.8	13.8	17.4	87.6	5.3	17.4
36.7	1.4	3.9	57.5	0	3.9	42.1	3.9	3.9	24.5	2.9	3.9
45.8	2.9	0	12.1	2.4	0	54.8	1.3	0	43.5	3	0
82.5	8.9	5	37.7	3.9	5	75.5	7	5	71.5	5.4	5
59.1	2.9	0	26.9	1.6	0	31	2.5	0	35.5	1	0
61.6	3.3	0	25.1	2.1	0	59.6	2.8	0	54.2	2.5	0
40.9	5	0	65	1.7	0	44.8	4.8	0	32.1	0.6	0
63.6	6.8	3	86.6	3.6	3	71.6	6.7	3	71.4	5.8	3
81	16.7	0	43.9	5.1	0	83.4	12.4	0	74.7	4.3	0
51.1	4.9	41.9	55.7	7	41.9	51.5	4.4	41.9	60.6	9.4	41.9
66.2	6.3	0	34.2	5.4	0	63.9	5	0	66.2	3.9	0
65.1	2.6	10.4	78.5	2.4	10.4	49.4	2.5	10.4	53.9	0.4	10.4
51.8	2.8	8.6	61	1.6	8.6	66.3	6.7	8.6	61	6.4	8.6
71.1	11.6	38.7	8.5	8.9	38.7	44.1	5.5	38.7	66.6	11.2	38.7
68.5	6	8.6	74.5	3.3	8.6	67.2	5.5	8.6	65.8	3.7	8.6
87.6	36.5	79.2	98	58.3	79.2	92	39.1	79.2	92.8	58.3	79.2
62.1	22.3	64.4	85.8	21.5	64.4	68	20.9	64.4	86	18.7	64.4
45.9	0.2	0	94.3	5.7	0	54.8	3.2	0	61.2	8	0
90.9	22.9	0	13.8	6.3	0	85.4	9.1	0	66.2	4.4	0
42.5	12	0	42.2	8.6	0	48.9	7.5	0	54.1	11.2	0
48.9	10.7	41.3	89.8	7.8	41.3	68.4	6.3	41.3	70	8.2	41.3
69.1	4.2	11.3	49.9	8.8	11.3	68.5	4.3	11.3	70.3	10.6	11.3
90.6	56.2	68.4	97.2	71.4	68.4	91.5	52.1	68.4	94.9	72.5	68.4
89.6	19.8	10	92.7	25.6	10	87.3	19.9	10	85.1	21.7	10
85.9	28.9	32.6	80.1	25.6	32.6	87.1	25.2	32.6	82.7	22	32.6
70.7	18.9	26.1	66.4	22.8	26.1	70.7	23.5	26.1	82.8	20.1	26.1
91	23.2	14.8	55.3	27.6	14.8	82.7	17	14.8	87.4	23.8	14.8
57.4	4.6	0	38.5	2.2	0	80.6	7.7	0	79.8	2.9	0
59.5	3.4	3.9	31.3	8.1	3.9	63.7	4.6	3.9	73.9	5.5	3.9
84	9.5	17.4	90.2	8.7	17.4	88	10.3	17.4	83.2	10.4	17.4
70.8	5.2	65.3	88.3	11.8	65.3	81.7	6.9	65.3	79.1	12.5	65.3
65.1	8.8	23.8	95.1	4.1	23.8	80.6	14.8	23.8	82.1	6.7	23.8
80.8	29.2	41.3	75.9	22.5	41.3	71.8	23.2	41.3	70.4	21.4	41.3
41.5	2.6	37.4	63.4	4.3	37.4	52.7	3.3	37.4	62.9	3.9	37.4
53.2	5.9	0	19.2	1	0	58.2	5.5	0	48.8	1.5	0
48.2	2.7	0	9.8	0	0	35.9	2	0	39.7	0.5	0
61	3.2	0	37.6	2.9	0	46	2.4	0	45	2.1	0
58.4	4.6	0	15.5	2.2	0	78.4	7.5	0	76.5	4.6	0
38.8	0.8	0	97.8	0.3	0	47.2	4.1	0	41.9	0.4	0
32.3	0.4	0	62.6	3.9	0	33.5	2.1	0	49.4	1.4	0
31.7	2.1	0	5.9	5.9	0	30.6	1.1	0	46.2	6.7	0
96.7	71.8	72.6	98.6	71	72.6	89.5	52.7	72.6	95.9	45.3	72.6
61.6	3.4	0	68.2	1.1	0	67	6.3	0	59.6	1.8	0
94.5	47.4	57.7	99.4	52.7	57.7	81.5	24.8	57.7	91	48.3	57.7
44.2	4.5	0	93.5	7.5	0	43.4	3.8	0	59.7	9.2	0
63.2	5.3	20.6	65.9	7.3	20.6	79	11.9	20.6	70	9.5	20.6
49.9	5.9	0	83.1	0	0	53.1	4.7	0	49.7	5.6	0
49.5	3.7	5	24	4.3	5	34.7	3	5	54.9	2.4	5
56.8	2.6	5	97.1	9.9	5	64.1	1.8	5	66	11.1	5
40.6	0.7	0	39.3	0.3	0	18.7	0	0	19.9	0	0
40.9	0.2	0	36	2.3	0	72.4	3.9	0	48.3	4.7	0
78.5	11.8	3	60.4	12.5	3	86.5	16.1	3	89.9	16	3
22.6	0	3	8.6	5.9	3	37.3	0.2	3	23.9	4.6	3
87.1	2.5	45	99.5	23.4	45	92.4	17.2	45	96	7	45
30.3	1	0	15.4	6.8	0	47.6	2.3	0	66.8	8.9	0
32.4	1.2	13.1	23.9	1.7	13.1	61.6	2.1	13.1	55.2	3.3	13.1
69.4	6.6	5	72.5	10.1	5	80.4	11.5	5	88	10.8	5
36.1	1.9	0	80.7	1.7	0	53.5	2.3	0	30.2	1	0
53.5	1.2	4.9	61.2	3	4.9	23.5	0	4.9	37.4	1.3	4.9
92.7	28.2	35.4	87.5	62.3	35.4	79.6	25.5	35.4	86.3	63.9	35.4
29.2	0	0	23.2	0	0	30.7	0.2	0	40.2	0	0
34.6	0.3	0	36.7	5.1	0	23.1	0	0	46.4	3.7	0
49	1.4	0	11.2	5.9	0	34.2	1.5	0	48.4	4.4	0
60	21.3	19	68	17.1	19	56.5	23.5	19	71.8	12.9	19
32	0.6	26.8	23.2	1.6	26.8	30.7	1.6	26.8	39.1	1.4	26.8
43.2	2.8	3	89.9	0.5	3	55.4	3.3	3	54.1	2.9	3
75.2	9.2	52.9	89.4	5.7	52.9	63.3	10.2	52.9	71	5.9	52.9
35.9	1.5	10.4	7.2	1.7	10.4	62.7	3.5	10.4	42.7	3.6	10.4
25.7	0	0	13.7	0	0	25.7	0	0	15.5	0	0
64.1	8.2	46	91	16.9	46	72.3	10.3	46	88.6	36.8	46
28	0.4	0	73.9	0	0	29.2	1.9	0	27.8	0	0
83.3	33.8	31.2	93	31.7	31.2	85.6	29.3	31.2	95.5	45.3	31.2
31.8	0	2	24.4	0	2	47.7	0	2	55.2	0.4	2
41.6	6	24.6	38.5	1.4	24.6	44.9	1.8	24.6	39.9	1.6	24.6
71.8	18.7	11.3	61.4	2.2	11.3	72.9	8.8	11.3	51.6	2.7	11.3
79.5	47.4	88	94.3	69	88	93.1	42.8	88	94.8	70.2	88
75.1	22	25.3	8	23.2	25.3	65.5	24	25.3	67.4	19.4	25.3
38.6	6.6	0	82.3	4.8	0	81.8	4.5	0	82.1	4.7	0
51.8	0	0	50.7	0	0	41.2	0	0	20.6	0	0
56.7	7.5	0	26.8	2.8	0	52.2	4.1	0	51.8	2.6	0
37.9	0.3	0	3.5	0	0	32.7	0	0	26.9	0	0
67	4	17.4	79	2.7	17.4	62.1	2.9	17.4	67.1	1.6	17.4
49.5	2.3	0	79.3	3.5	0	49.6	1.5	0	49.9	2	0
93.3	46.1	10.4	93.9	47.8	10.4	83.1	34.6	10.4	92.8	57	10.4
70.7	6.6	32.6	91.1	6.7	32.6	63.5	4.2	32.6	72.5	4.5	32.6
48	4.2	0	73.6	2.1	0	61.1	4.3	0	43.9	2.7	0
67.5	5.1	13.1	89.3	9.9	13.1	75.4	9.8	13.1	84.6	7.5	13.1
25.2	3	38.7	93.6	2	38.7	54.6	12.6	38.7	27.2	0.3	38.7
82.1	12.4	71.4	98.4	16.6	71.4	63.2	9.6	71.4	72.1	14.8	71.4
75.9	19.7	49.6	67.8	22	49.6	63.6	21.5	49.6	60.4	15.5	49.6
85.2	17.8	0	15.4	5.4	0	72.4	13.8	0	78.6	5.2	0
87.6	28	81	94.8	71.4	81	87.3	35.4	81	87.5	48.1	81
39.3	0	0	57.6	0	0	28.3	0	0	26.3	0.4	0
38	2.1	0	94.6	2.9	0	28.4	1.3	0	33.3	2.1	0
48.3	2.5	15.7	96.8	3.1	15.7	54.9	3	15.7	54.7	4.7	15.7
20.6	1.2	0	39.9	0.6	0	38.4	1.6	0	39	0	0
28.5	1.5	0	79.4	1.3	0	48.7	9	0	39.4	3.3	0
35.2	0.4	25.3	96.9	2.8	25.3	53.9	4.3	25.3	54.1	4.1	25.3
50.4	3.1	0	32.1	0.1	0	39.1	1.9	0	33.2	0.5	0
68.7	21.2	50	85.8	12.4	50	71.6	13.6	50	82.7	13.5	50
54.9	10.8	3.9	75	14.5	3.9	63.4	9.9	3.9	75.5	11.5	3.9
41.5	7.4	58.7	35.6	4.4	58.7	54.5	8.4	58.7	73.1	4.2	58.7
27.3	0	0	61.9	0	0	47.2	0.5	0	31.6	0.4	0
44	0.4	0	38.9	0.6	0	43.5	0.7	0	34.6	1.4	0
48.7	3	0	28.1	1.2	0	47.8	1.8	0	35.8	0	0
96.6	52	72.2	97.8	64.2	72.2	94.9	53.9	72.2	95.3	71.5	72.2
56.9	4.5	0	39.6	1.2	0	62.3	5.1	0	59.4	3.9	0
39	3	3	38.4	4.5	3	62.1	5.2	3	61.3	5.5	3
44.5	1.2	0	55.6	0.6	0	25.3	2.2	0	37.9	0	0
62.4	7	18.2	64.3	9.2	18.2	54.1	4.9	18.2	69.4	8.2	18.2
30.2	2.8	3	15.5	1.8	3	28.8	0.4	3	31.6	1.3	3
58.1	2.5	3.9	12.7	4.6	3.9	44.5	1.3	3.9	66.8	3.9	3.9
79.7	10.7	0	8	4.7	0	64.9	5	0	57.4	2.9	0
57.9	1.7	3	49.2	3.4	3	71.4	7.6	3	66.3	4.8	3
59.6	9.2	62	83.1	6.6	62	78.3	7.4	62	81.8	7.2	62
28.7	0	25.3	66.5	2.4	25.3	36.4	0	25.3	51	2.5	25.3
49.5	10.7	77.3	71.8	24.2	77.3	81.4	2.9	77.3	72.4	44.5	77.3
37.8	1.3	0	13.9	1.6	0	58	4.2	0	51.2	1.7	0
26.8	0.1	12.2	94.5	0	12.2	35.2	1.3	12.2	24.8	0	12.2
92.3	36.4	36	95.9	32.4	36	83.3	34.4	36	82.5	37.2	36
94.1	46	71	99.2	61.9	71	94.6	37.4	71	94	54	71
88.8	32.5	21.4	90.7	25.4	21.4	90.7	30.8	21.4	84.4	16.8	21.4
41.6	2.6	0	71	1.5	0	67.3	5.6	0	58.5	3.9	0
37.2	1.3	0	40.4	0.2	0	24.3	0	0	19.2	0	0
55.1	5.6	19.8	97.6	7.8	19.8	61.7	6.9	19.8	73.5	8.5	19.8
60.1	6.1	3.9	82	6	3.9	45.6	4.5	3.9	55.3	2.7	3.9
57.3	3.4	3.9	76.4	3	3.9	55.4	5.2	3.9	53.3	1	3.9
92.9	28.8	33.3	94.9	21.3	33.3	87.8	27.7	33.3	85.5	20.6	33.3
44.6	2.2	8.6	98.1	5.3	8.6	43.1	1.6	8.6	65.9	4	8.6
27.1	0	0	23.5	4.3	0	30.6	2.7	0	42.8	6.4	0
41.8	1.5	0	63.9	4.6	0	34.9	3.5	0	63.6	4.8	0
63.1	1.6	23.8	75.9	29.6	23.8	63.5	11	23.8	84.9	33.4	23.8
46.9	2.7	7.7	99.1	4	7.7	78	2.8	7.7	66.1	1.5	7.7
98.2	45	73.8	87.5	71.5	73.8	95.3	39.6	73.8	91.6	57.4	73.8
72.1	32.5	35.4	96.4	27.6	35.4	91.7	41.5	35.4	93.7	27	35.4
97.5	68.2	64.4	99.7	69.4	64.4	97.8	66.6	64.4	96.2	45	64.4
47.1	2.6	0	62.8	0	0	50.1	3.8	0	63.5	0	0
89.6	27.5	13.1	75.7	13.8	13.1	85.7	21.9	13.1	89.1	11.8	13.1
75	40.1	86	97.7	56	86	71.2	28.6	86	86.7	55	86
53.9	4.8	0	43.1	5.9	0	52.2	4.5	0	73.7	1.6	0
58.6	8.1	2	41.6	4.8	2	64.9	10.1	2	71.9	3.8	2
79.2	24.1	42.5	98.5	22.9	42.5	80.8	13.6	42.5	62.7	13.9	42.5
88.4	25.6	4.9	42.9	8.9	4.9	78.7	14.2	4.9	78.4	5.5	4.9
87	34.9	71.4	97.4	48.5	71.4	77.7	28.8	71.4	79.6	35.1	71.4
58.8	3.8	10.4	78.4	2.6	10.4	63.1	6.1	10.4	59.4	0.4	10.4
95.5	32.6	36.7	99	25.7	36.7	95.9	32.1	36.7	93.6	26.4	36.7
70.3	6.6	29.1	20.5	9.1	29.1	76	5.8	29.1	76.3	7.9	29.1
71.2	9.4	19.8	66.4	9.9	19.8	68.2	6.3	19.8	66.2	13.7	19.8
71.8	13.4	15.7	38.7	2.9	15.7	68.3	11.4	15.7	67.2	4.6	15.7
56.8	6.8	36.7	83.9	7.2	36.7	56.9	4.4	36.7	72.8	4	36.7
65.8	19.9	13.1	10.5	8.8	13.1	86.8	6.7	13.1	80.4	6.1	13.1
68.1	21.6	3	76.4	10.8	3	55.9	11.4	3	82.8	13.1	3
67.6	13.7	7.7	34.3	15.3	7.7	56.6	12.9	7.7	75.2	21	7.7
98.5	70.8	55.1	99.6	73.8	55.1	96.8	56.1	55.1	96.3	76.3	55.1
83.3	30.1	45.2	96.1	37.3	45.2	85.5	28	45.2	82.7	34.6	45.2
78.8	22.3	54	92.1	25	54	59.5	11	54	84.6	16.3	54
92.3	54.9	78.4	99.6	74.6	78.4	93.7	52.6	78.4	95.4	69.6	78.4
63.3	3.3	0	23.9	5.9	0	83.3	7.6	0	77.2	5.2	0
76.5	11.3	9.5	64.8	9.1	9.5	84.4	11.9	9.5	69.7	9.1	9.5
20.8	0.9	13.1	84.7	0	13.1	44.4	0	13.1	25.5	0	13.1
69.6	8.8	31.2	96.8	8.1	31.2	68.5	12.4	31.2	80.8	5.4	31.2
83.6	22.9	78	97.9	13.7	78	74.4	11	78	89.4	10.8	78
91	27	15.7	82.2	31.1	15.7	81.2	20.6	15.7	89.1	22.1	15.7
76.5	19.9	50.2	60.3	10.1	50.2	70.7	7.8	50.2	62.7	11.2	50.2
83.2	15.9	41.3	55.7	3.9	41.3	68.7	8.8	41.3	72.3	2.8	41.3
47.9	1.5	5.8	59.2	0	5.8	52	0	5.8	29.1	1.6	5.8
71.6	13	49.1	29.2	10.9	49.1	64.3	18.4	49.1	54.1	15.4	49.1
95.9	29.7	22.2	98.6	37.1	22.2	94.3	22.2	22.2	93.5	42.2	22.2
66.9	6.8	11.3	75.5	20.9	11.3	75.3	5.9	11.3	68.1	31.5	11.3
94.4	28.4	56.6	93.6	21	56.6	92.9	35.3	56.6	87.4	18.8	56.6
63.2	3.2	0	3.9	2.6	0	55.3	1.5	0	57.8	3.2	0
97	48.1	8.6	29.1	28.8	8.6	88.4	47.2	8.6	85.8	22.7	8.6
88.3	30.6	25.3	81.4	27.6	25.3	77	32.8	25.3	85	30.7	25.3
54	5.2	0	24.7	7.5	0	72.3	6.7	0	83.4	4.8	0
26.7	0	0	36.1	0	0	24.6	3.4	0	26.6	0.6	0
94.1	45.3	30	97	60.2	30	93.2	47.4	30	91.2	50	30
66.8	1.9	29.1	87.6	1.3	29.1	57.7	2.4	29.1	61.9	4.6	29.1
86.6	30.5	26.8	77.2	18.6	26.8	85.3	22.1	26.8	72.6	1.3	26.8
95	38.2	82.7	96.9	69.9	82.7	94.9	43.6	82.7	98.9	64.9	82.7
89.8	29.7	2	46.2	29.9	2	90.4	34.4	2	90.9	27.3	2
72.2	7.8	6.8	39.5	9.4	6.8	78.6	9.8	6.8	76	12	6.8
37.5	0.8	7.7	51.7	0	7.7	45.2	1.5	7.7	44.1	1.6	7.7
42.2	0.6	0	25	3	0	43.1	0.3	0	47.6	4.5	0
68.1	6.9	0	24.4	2.6	0	66.6	11.3	0	56.1	0.4	0
80.9	51.7	25.3	34.1	32.8	25.3	84	46.7	25.3	73.8	24	25.3
52	1.8	0	67.9	1	0	67.5	1.3	0	45.2	10.5	0
62.9	6.8	0	58.5	0.6	0	61.9	8.2	0	38.2	2.4	0
82.2	20.7	14	64.1	14.1	14	54.3	29.4	14	52.7	12.8	14
69.6	5.9	15.7	42.2	9.1	15.7	65.7	7.8	15.7	64.5	10.6	15.7
79.2	11.8	9.5	65.6	9	9.5	79	7.9	9.5	54.3	5.3	9.5
96.5	36	0	61.4	9.9	0	94	21.2	0	88	6.8	0
74.1	9.9	0	40.9	4	0	69.2	9.2	0	70.6	1.1	0
18.2	0	0	82.4	0	0	32.5	0	0	15.6	0	0
34.1	0	0	29.5	0	0	19.6	0	0	19.2	0	0
74.7	9	9.5	68.9	8.6	9.5	78.6	11.2	9.5	67.7	9.9	9.5
55.8	4.1	5	68.9	2.4	5	63.4	4.3	5	49.2	1.4	5
66.3	6.4	3.9	51.8	5.4	3.9	47.1	6.2	3.9	49.6	3.8	3.9
39.2	1	0	71.8	6.2	0	65.2	5.3	0	75.1	7.1	0
54.2	7.4	0	22.3	11.9	0	52.8	4.3	0	62.9	11.6	0
62.9	8.4	0	7.3	13.8	0	64.5	9.3	0	72.9	10.3	0
53.2	1.9	0	13.3	1.6	0	29.2	0	0	22.9	0.6	0
48.4	1.8	0	16.3	0.1	0	59.1	2.5	0	48.7	3.5	0
93.3	44.5	52.4	98.3	38.3	52.4	88.4	31.5	52.4	90.9	33.5	52.4
73.1	4.4	5	47.5	2.7	5	40.4	1.3	5	42	1.3	5
66.3	5.9	0	51.9	3	0	36.6	0.3	0	41.3	0.2	0
57.4	5.4	6.8	46.1	2.3	6.8	54.2	2.2	6.8	46.7	1.1	6.8
56.7	2.9	0	22.5	5.7	0	57.5	4.4	0	67.2	5.9	0
74.8	7	0	50.7	4.5	0	51.6	0.8	0	35.5	2	0
27.4	0	34.7	85	0	34.7	34	0	34.7	20.9	0	34.7
30.1	0	0	63.6	1.9	0	21.6	0	0	31.2	0.1	0
52.7	1.9	63	71.1	6.2	63	59.9	4.5	63	65.6	7.3	63
61.3	4	5.8	34.8	4.5	5.8	49.6	1.4	5.8	50.5	3.5	5.8
94.7	52.3	59.2	97.4	35.7	59.2	91.5	49.1	59.2	93.5	44.5	59.2
82	14.1	0	26.5	3.4	0	59.9	7.5	0	56.3	2.8	0
78.3	17.9	9.5	97.4	11.2	9.5	91.8	17.7	9.5	88.9	10	9.5
33.7	0.7	3	43.9	1.5	3	53.4	3.6	3	62.3	2.7	3
91	27.4	60.1	95.3	28.9	60.1	71.4	26.4	60.1	91.2	22.9	60.1
90.3	28.9	43.1	99	27.7	43.1	90.5	25.3	43.1	97.6	26.9	43.1
32.8	0.2	0	55.8	4.1	0	29.3	0	0	46.5	2.5	0
44.6	3.9	0	17.6	0.9	0	47.5	6.1	0	48.9	1.8	0
49	0.6	9.5	39.3	6.1	9.5	52.4	3.3	9.5	59.5	7.7	9.5
57.9	2.3	19	69.5	4.6	19	52	5.1	19	74.6	4.3	19
43.7	0.3	0	72.3	5.6	0	26	1.3	0	33.5	4.2	0
87.1	39.8	82.4	97.7	64.9	82.4	76.4	33.3	82.4	89	54.9	82.4
85.1	27.2	0	9.3	23.4	0	78	24	0	78	19	0
28.3	1.2	0	11.8	4.9	0	27	2.3	0	43.2	8.6	0
70	7.9	0	20.3	9.4	0	68.6	8.7	0	75	9.5	0
81.9	19.6	0	12.6	8.1	0	70.9	13.1	0	67.8	14.7	0
92.7	40.1	63.2	98.9	67.5	63.2	94.9	43.4	63.2	88.6	53.7	63.2
56.6	2.7	10.4	65.6	20.4	10.4	68.2	7.1	10.4	74.4	19.4	10.4
55	4	3.9	35.2	7	3.9	58.4	4.4	3.9	69.7	6.4	3.9
93	38.6	14.8	85.8	29.2	14.8	88.9	31.8	14.8	82.3	26	14.8
37.2	1.6	0	57.6	5.3	0	60.4	5	0	70.1	6.1	0
38.2	0.4	0	91.4	0.6	0	48.6	0	0	30.9	1.3	0
98	58.8	55.1	99.8	55.9	55.1	94.8	41.3	55.1	97.6	46.1	55.1
56.6	4.8	8.6	32.1	1.1	8.6	51.3	4.7	8.6	41	0.6	8.6
49.5	3.1	12.2	16	18.8	12.2	79.8	4.5	12.2	94.5	29.7	12.2
51.7	0	0	26.6	3.5	0	44	0.6	0	53.1	3.3	0
75	27.2	0	35.3	21.1	0	87.8	32.3	0	82	24.1	0
21.1	0	3	75.3	0	3	22.4	1.9	3	22.5	0	3
55.6	2.4	0	9.1	0	0	57.6	4.2	0	50.4	3.3	0
66.3	4.2	7.7	93.9	16.9	7.7	64	4.9	7.7	86.3	20.8	7.7
99.1	70.3	81.3	99.9	80.8	81.3	96.4	61	81.3	97.1	75.8	81.3
63.2	3.4	0	56.6	2.3	0	56.1	0.6	0	55.9	0	0
32.4	1.3	0	26.7	0.9	0	33	0	0	22.8	0.1	0
73.5	25.3	60.6	99.7	22.1	60.6	82.6	22.8	60.6	77.9	20.8	60.6
29.9	0	0	32.9	0	0	43.6	0	0	28.4	0	0
23.3	0	0	51.3	5.5	0	35.9	2.2	0	53.7	4.3	0
38	1.3	0	24.9	0	0	57.3	10.4	0	55.6	4.2	0
92.5	51.4	55.6	98.9	74.7	55.6	92.1	48.5	55.6	91.6	69.6	55.6
44.5	0.5	2	22.7	2.1	2	51.5	0	2	50.1	1.1	2
77.4	26.5	35.4	99.3	27.6	35.4	78	29.5	35.4	91	25.5	35.4
47.5	3.4	0	42.6	1.4	0	50.6	3.5	0	47.1	3.1	0
31.4	0.3	0	21.3	1.9	0	21.5	0.3	0	32.5	0.9	0
77.7	5.4	89.2	82.9	20.3	89.2	78.7	4.9	89.2	82.2	26.8	89.2
60.5	5.9	0	10.3	0.9	0	58.5	7.7	0	57.2	3.6	0
82.3	8.1	3.9	81.1	3.8	3.9	58.4	4.4	3.9	51.2	0.4	3.9
43.9	1.3	31.9	77.5	14.6	31.9	53	2.6	31.9	70.5	17.6	31.9
31.3	0.2	0	21.2	0.2	0	40.9	0	0	32	0.3	0
47.1	2.1	0	48.3	4.9	0	50.7	2.9	0	53.9	4.2	0
68.5	11.9	16.5	90.2	5.5	16.5	70.3	6.6	16.5	71.5	5.2	16.5
89.9	23	36.7	74.9	21.3	36.7	77.7	24.9	36.7	87.9	27.3	36.7
44.2	2.7	0	91	1.7	0	26.4	0	0	20.5	0.5	0
34.9	1.2	0	27.5	0	0	30.2	0.9	0	35	1.3	0
58.4	2.1	3.9	72.3	0.6	3.9	45.4	2.3	3.9	47.4	2	3.9
68.2	5.2	0	49.3	1.5	0	73	6.3	0	67.9	5.1	0
80.6	11.6	27.6	90.8	7.6	27.6	78.6	11	27.6	85.9	9.7	27.6
71.9	6	4.9	67.8	3.8	4.9	70.7	7	4.9	63.8	5.6	4.9
49.2	3	4.9	85.6	1.7	4.9	51.6	2.6	4.9	47.2	3.1	4.9
72.5	7.4	0	89.5	3.1	0	52.9	5.6	0	46.2	3.3	0
66.6	10.1	3	50.5	9.3	3	62	7.4	3	80.2	6.4	3
42.8	1.7	0	37.9	1	0	30.2	0	0	35.9	0.9	0
72.1	5.4	0	66	3.5	0	61.3	3.4	0	53.6	1.2	0
92.3	37.9	60.6	94.3	58	60.6	93.5	35.2	60.6	94.2	52.4	60.6
61.1	3.2	0	30.8	2.7	0	37.8	3.1	0	47.5	3.5	0
32.9	0	7.7	97.9	3.4	7.7	61.3	3.7	7.7	62.2	5.1	7.7
73.8	8	0	4.6	5.5	0	48.6	4.4	0	48.3	2.7	0
26.4	0	0	74.2	0	0	33.4	0	0	13	0	0
39.8	2.6	0	27.3	0.7	0	42.1	0.6	0	35.6	3.8	0
42	1.1	0	59.5	1.2	0	34.3	3.5	0	35.5	0.4	0
60.3	9.2	0	13.9	1.6	0	57.2	4.1	0	61.7	0.8	0
68.5	4.9	41.9	31.2	3.1	41.9	29.2	3.7	41.9	43	0.6	41.9
47.9	3.9	5.8	44	3.7	5.8	37.8	0.3	5.8	35.9	0.4	5.8
89.9	29.8	0	20.2	22.8	0	90.1	29	0	91.3	23	0
77.4	3.5	47.3	53.5	2	47.3	60.1	4	47.3	41.6	2	47.3
70.1	6.3	0	78.9	3.4	0	70.1	4.6	0	61.1	5.2	0
52.6	0.7	0	13.3	2.1	0	41.3	2.2	0	42.9	1	0
46.2	8	0	58.4	2.4	0	78	27	0	68.9	4.1	0
51	4	0	32.5	2	0	50.3	2.7	0	39.3	2.3	0
71.6	20.6	9.5	88.9	22.2	9.5	78	22.9	9.5	78.1	21.1	9.5
92.2	52.1	43.1	96.9	31.4	43.1	86.6	35.9	43.1	88.4	36.2	43.1
83.5	37.6	42.5	97.3	45.5	42.5	91.1	42.6	42.5	91.9	44.2	42.5
85.8	51.2	58.7	99.3	59.5	58.7	78.8	25.7	58.7	80.9	27.9	58.7
30.6	0.6	0	76.6	0	0	41.2	1.7	0	31.4	0	0
53.1	5.2	0	86.3	3.2	0	44.7	4.2	0	38.7	1.4	0
39.1	0.5	3	72.1	0.6	3	42.4	3.5	3	39.2	1.6	3

## Sheet: Figure 4
Overall Survival (Figures 4A,D)									Individual datapoints in Figure 4H
Hazard ratio	Lower 95% CI	Upper 95% CI	p-value	Variable	Timepoint	Reference group			Hazard ratio	Lower 95% CI	Upper 95% CI	p-value	ctDNA% interval (lower bound)	ctDNA% interval (upper bound)	Endpoint	CPH test	N	ctDNA% interval (midpoint)
2.14	1.64	2.78	1.35e-08	ctDNA 2-30%	1L	ctDNA<2%			1.59184	1.00393	2.52401	0.0480802	2	4	OS	Univariable	32	3
2.2	1.57	3.09	5.22e-06	ctDNA 2-30%	2L	ctDNA<2%			1.86091	1.15159	3.00715	0.0112009	4	6	OS	Univariable	28	5
5.57	4.1	7.55	3.08e-28	ctDNA >30%	1L	ctDNA<2%			2.03716	1.16331	3.56742	0.0128053	6	8	OS	Univariable	17	7
4.83	3.06	7.61	1.18e-11	ctDNA >30%	2L	ctDNA<2%			2.47244	1.34459	4.54631	0.00358307	8	10	OS	Univariable	17	9
3.18	2.54	3.99	1.58e-23	ctDNA%>median	1L	ctDNA%<=median			3.15255	1.95025	5.09606	2.78651e-06	10	15	OS	Univariable	30	12.5
2.51	1.85	3.41	3.14e-09	ctDNA%>median	2L	ctDNA%<=median			3.11844	1.87933	5.17453	1.07369e-05	15	20	OS	Univariable	21	17.5
1.76	1.41	2.19	5.06e-07	PSA>median	1L	PSA<=median			5.36499	2.94906	9.76011	3.75182e-08	20	25	OS	Univariable	15	22.5
1.96	1.45	2.65	1.4e-05	PSA>median	2L	PSA<=median			5.42505	2.67201	11.0146	2.86878e-06	25	30	OS	Univariable	17	27.5
3.15	2.42	4.1	1.97e-17	LDN>ULN	1L	LDH<=ULN			5.90797	3.72789	9.36297	4.0032e-14	30	40	OS	Univariable	29	35
3.24	2.21	4.75	1.55e-09	LDN>ULN	2L	LDH<=ULN			5.7062	3.79502	8.57986	5.81481e-17	40	60	OS	Univariable	38	50
2.54	2.02	3.2	1.67e-15	ALP>ULN	1L	ALP<=ULN			8.06079	5.27567	12.3162	4.94105e-22	60	100	OS	Univariable	35	80
1.68	1.23	2.29	0.001185	ALP>ULN	2L	ALP<=ULN
0.62	0.5	0.77	1.54e-05	Hb>median	1L	Hb<=median
0.6	0.44	0.81	0.000916	Hb>median	2L	Hb<=median
2.29	1.68	3.13	1.42e-07	ECOG>=2	1L	ECOG<2
2.31	1.53	3.48	6.74e-05	ECOG>=2	2L	ECOG<2
2.05	1.64	2.56	2.03e-10	cfDNA conc.>median	1L	cfDNA conc.<=median
1.79	1.32	2.42	0.000161	cfDNA conc.>median	2L	cfDNA conc.<=median
3.28	2.61	4.12	2.92e-24	ctDNA conc. >median	1L	ctDNA conc.<=median
2.36	1.73	3.2	4.4e-08	ctDNA conc. >median	2L	ctDNA conc.<=median
2.22	1.67	2.94	2.72e-08	visceral mets.	1L	No visceral mets.
1.9	1.33	2.71	0.000378	visceral mets.	2L	No visceral mets.
1.85	1.47	2.32	1.17e-07	ADT to mCRPC<12mo.	1L	ADT to mCRPC>=12mo.
1.48	1.09	2.01	0.011295	ADT to mCRPC<12mo.	2L	ADT to mCRPC>=12mo.
PSA Progression Free Survival (Figures 4B,E)
Hazard ratio	Lower 95% CI	Upper 95% CI	p-value	Variable	Timepoint	Reference group
1.86	1.46	2.37	6.45e-07	ctDNA 2-30%	1L	ctDNA<2%
1.62	1.15	2.28	0.005639	ctDNA 2-30%	2L	ctDNA<2%
5.07	3.68	6.98	3.45e-23	ctDNA >30%	1L	ctDNA<2%
1.88	1.2	2.95	0.00598	ctDNA >30%	2L	ctDNA<2%
2.8	2.25	3.5	7.23e-20	ctDNA>median	1L	ctDNA%<=median
1.65	1.2	2.26	0.001792	ctDNA>median	2L	ctDNA%<=median
1.83	1.47	2.26	3.87e-08	PSA>median	1L	PSA<=median
1.18	0.87	1.6	0.291076	PSA>median	2L	PSA<=median
2.01	1.52	2.66	8.73e-07	LDN>ULN	1L	LDH<=ULN
1.28	0.87	1.88	0.209	LDN>ULN	2L	LDH<=ULN
1.92	1.52	2.43	4.07e-08	ALP>ULN	1L	ALP<=ULN
1.35	0.99	1.84	0.054867	ALP>ULN	2L	ALP<=ULN
0.72	0.58	0.89	0.00216	Hb>median	1L	Hb<=median
0.92	0.68	1.24	0.579486	Hb>median	2L	Hb<=median
1.16	0.83	1.63	0.386614	ECOG>2	1L	ECOG<2
1.27	0.82	1.97	0.283	ECOG>2	2L	ECOG<2
1.65	1.33	2.04	4.11e-06	cfDNA conc.>median	1L	cfDNA conc.<=median
1.25	0.92	1.7	0.151096	cfDNA conc.>median	2L	cfDNA conc.<=median
2.76	2.21	3.45	4.31e-19	ctDNA conc. >median	1L	ctDNA conc.<=median
1.6	1.16	2.21	0.004324	ctDNA conc. >median	2L	ctDNA conc.<=median
1.4	1.04	1.89	0.026289	visceral mets.	1L	No visceral mets.
0.89	0.61	1.29	0.539276	visceral mets.	2L	No visceral mets.
1.87	1.5	2.34	2.38e-08	ADT to mCRPC<12mo.	1L	ADT to mCRPC>=12mo.
1.18	0.88	1.59	0.278891	ADT to mCRPC<12mo.	2L	ADT to mCRPC>=12mo.
